# Supplementary material for: Two new species and the molecular phylogeography of the freshwater crab genus Bottapotamon (Crustacea: Decapoda: Brachyura: Potamidae)
Source: PeerJ. 2019 Nov 15;7:e7980. doi: 10.7717/peerj.7980 (PMC6859911; doi:10.7717/peerj.7980)
Supplement: Supplemental Information 1 [file peerj-07-7980-s001.fasta]

>B.chenzhouense1
ATTGGTACATTATACTTTATTTTAGGTGCCTGAGCTGGAATAGTAGGAGCATCTTTAAGTTTAATCATCCGGACAGAATT
AAGTCAACCAGGAAGTCTTATTGGTAATGATCAAATTTACAATGTAGTAGTTACTGCCCATGCTTTTGTAATAATTTTTT
TTATAGTTATACCTATTATAATTGGAGGATTTGGTAATTGATTAATTCCTCTTATACTAGGAGCCCCAGATATAGCGTTT
CCCCGAATAAATAATATAAGATTTTGACTTCTTCCTCCTTCTTTAATCTTACTCTTAATAAGAGGTATAGTAGAAAGGGG
AATTGGAACAGGGTGAACTGTTTACCCTCCCCTTGCCGCTGCCATCGCTCATGCCGGAGCCTCTGTTGACCTGGGTATTT
TTTCTTTGCATTTAGCTGGAGTATCTTCAATCCTAGGTGCCGTAAATTTCATAACAACAGTTATTAACATACGATCATAT
GGTATAACTATAGATCAAATACCATTACTAATTTGAGCTATTTTTATTACAGTAATTTTACTCCTTCTTTCCCTTCCAGT
TCTAGCTGGCGCAATTACTATACTACTAACCGATCGAAACTTAAACACTTCTTTTTTTGATCCTGCGGGAGGAGGGGATC
CTATTTTATACCAACATTTATTCTGATTT
>B.chenzhouense2
TAAAGATATTGGTACATTATACTTTATTTTAGGTGCCTGAGCTGGAATAGTAGGAGCATCTTTAAGTTTAATCATCCGGA
CAGAATTAAGTCAACCAGGAAGTCTTATTGGTAATGATCAAATTTACAATGTAGTAGTTACTGCCCATGCTTTTGTAATA
ATTTTTTTTATAGTTATACCTATTATAATTGGAGGATTTGGTAATTGATTAATTCCTCTTATACTAGGAGCCCCAGATAT
AGCGTTTCCCCGAATAAATAATATAAGATTTTGACTTCTTCCTCCTTCTTTAATCTTACTCTTAATAAGAGGTATAGTAG
AAAGGGGAATTGGAACAGGGTGAACTGTTTACCCTCCCCTTGCCGCTGCCATCGCTCATGCCGGAGCCTCTGTTGACCTG
GGTATTTTTTCTTTGCATTTAGCTGGAGTATCTTCAATCCTAGGTGCCGTAAATTTCATAACAACAGTTATTAACATACG
ATCATATGGTATAACTATAGATCAAATACCATTACTAATTTGAGCTATTTTTATTACAGTAATTTTACTCCTTCTTTCCC
TTCCAGTTCTAGCTGGCGCAATTACTATACTACTAACCGATCGAAACTTAAACACTTCTTTTTTTGATCCTGCGGGAGGA
GGGGATCCTATTTTATACCAACATTTATTCTGATTTTTTGGT
>B.engelhardti1
TATTGGTACATTATACTTTATTTTAGGTGCCTGAGCTGGAATAGTAGGAGCATCTTTAAGTTTAATCATCCGGACAGAAT
TAAGTCAACCAGGGAGACTCATTGGCAATGATCAAATTTACAATGTAGTAGTTACTGCCCATGCTTTTGTAATAATTTTT
TTTATAGTTATACCTATTATAATTGGAGGATTTGGTAATTGATTAATCCCTCTTATATTAGGAGCCCCAGACATAGCTTT
TCCCCGGATAAATAATATAAGGTTTTGGCTTCTTCCTCCCTCTTTAATCCTACTTTTAATAAGAGGTATAGTAGAAAGAG
GAATTGGCACAGGATGAACTGTTTATCCTCCCCTTGCAGCTGCTATCGCTCATGCCGGAGCCTCTGTTGACATGGGTATT
TTTTCTTTACATTTAGCTGGAGTTTCTTCAATTCTAGGTGCCGTAAATTTCATAACAACAGTCATTAATATACGGTCATA
TGGTATAACTATAGACCAAATACCATTGCTAGTTTGAGCTATTTTCATTACAGTAATTTTACTCCTTCTATCCCTCCCGG
TTTTAGCCGGAGCAATTACTATATTATTAACTGATCGGAATTTAAACACTTCTTTTTTTGATCCTGCGGGAGGAGGGGAT
CCAATCTTATACCAACACTTATTCT
>B.engelhardti2
ATAAAGATATTGGTACATTATACTTTATTTTAGGTGCCTGAGCTGGAATAGTAGGAGCATCTTTAAGTTTAATCATCCGG
ACAGAATTAAGTCAACCAGGGAGACTCATTGGCAATGATCAAATTTACAATGTAGTAGTTACTGCCCATGCTTTTGTAAT
AATTTTTTTTATAGTTATACCTATTATAATTGGAGGATTTGGTAATTGATTAATCCCTCTTATATTAGGAGCCCCAGACA
TAGCTTTTCCCCGGATAAATAATATAAGGTTTTGGCTTCTTCCTCCCTCTTTAATCCTACTTTTAATAAGAGGTATAGTA
GAAAGAGGAATTGGCACAGGATGAACTGTCTATCCCCCCCTTGCAGCTGCTATCGCTCATGCCGGAGCCTCTGTTGACAT
GGGTATTTTTTCTTTACATTTAGCTGGAGTTTCTTCAATTCTAGGTGCCGTAAATTTCATAACAACAGTCATTAATATAC
GGTCATATGGTATAACTATAGACCAAATACCATTGCTAGTTTGAGCTATTTTCATTACAGTAATTTTACTCCTTCTATCC
CTCCCGGTTTTAGCCGGAGCAATTACTATATTATTAACTGATCGGAATTTAAACACTTCTTTTTTTGATCCTGCGGGAGG
AGGGGATCCAATCTTATACCAACACTTATTCTGATTTTTTGGTCACC
>B.engelhardti3
ATAAAGATATTGGTACATTATACTTTATTTTAGGTGCCTGAGCTGGAATAGTAGGAGCATCTTTAAGTTTAATCATCCGG
ACAGAATTAAGTCAACCAGGGAGACTCATTGGCAATGATCAAATTTACAATGTAGTAGTTACTGCCCATGCTTTTGTAAT
AATTTTTTTTATAGTTATACCTATTATAATTGGAGGATTTGGTAATTGATTAATCCCTCTTATATTAGGAGCCCCAGACA
TAGCTTTTCCCCGGATAAATAATATAAGGTTTTGGCTTCTTCCTCCCTCTTTAATCCTACTTTTAATAAGAGGTATAGTA
GAAAGAGGAATTGGCACAGGATGAACTGTTTATCCTCCTCTTGCAGCTGCTATCGCTCATGCCGGAGCCTCTGTTGACAT
GGGTATTTTTTCTTTACATTTAGCTGGAGTTTCTTCAATTCTAGGTGCCGTAAATTTCATAACAACAGTCATTAATATAC
GGTCATATGGTATAACTATAGACCAAATACCATTGCTAGTTTGAGCTATTTTCATTACAGTAATTTTACTCCTTCTATCC
CTCCCGGTTTTAGCCGGAGCAATTACTATATTATTAACTGATCGGAATTTAAACACTTCTTTTTTTGATCCTGCGGGAGG
AGGGGATCCAATCTTATACCAACACTTATTCTGATTTTTTGGTCACCC
>B.engelhardti4
AAAGATATTGGTACATTATACTTTATTTTAGGTGCCTGAGCTGGAATAGTAGGAGCATCTTTAAGTTTAATCATCCGGAC
AGAATTAAGTCAACCAGGGAGACTCATTGGCAATGATCAAATTTACAATGTAGTAGTTACTGCCCATGCTTTTGTAATAA
TTTTTTTTATAGTTATACCTATTATAATTGGAGGATTTGGTAATTGATTAATCCCTCTTATATTAGGAGCCCCAGACATA
GCTTTTCCCCGGATAAATAATATAAGGTTTTGGCTTCTTCCTCCCTCTTTAATCCTACTTTTAATAAGAGGTATAGTAGA
AAGAGGAATTGGCACAGGATGAACTGTTTATCCTCCTCTTGCAGCTGCTATCGCTCATGCCGGAGCCTCTGTTGACATGG
GTATTTTTTCTTTACATTTAGCTGGAGTTTCTTCAATTCTAGGTGCCGTAAATTTCATAACAACAGTCATTAATATACGG
TCATATGGTATAACTATAGACCAAATACCATTGCTAGTTTGAGCTATTTTCATTACAGTAATTTTACTCCTTCTATCCCT
CCCGGTTTTAGCCGGAGCAATTACTATATTATTAACTGATCGGAATTTAAACACTTCTTTTTTTGATCCTGCGGGAGGAG
GGGATCCAATCTTATACCAACACTTATTCTGATTT
>B.engelhardti5
ATCATAAAGATATTGGTACATTATACTTTATTTTAGGTGCCTGAGCTGGAATAGTAGGAGCATCTTTAAGTTTAATCATC
CGGACAGAATTAAGTCAACCAGGGAGACTCATTGGCAATGATCAAATTTACAATGTAGTAGTTACTGCCCATGCTTTTGT
AATAATTTTTTTTATAGTTATACCTATTATAATTGGAGGATTTGGTAATTGATTAATCCCTCTTATATTAGGAGCCCCAG
ACATAGCTTTTCCCCGGATAAATAATATAAGGTTTTGGCTTCTTCCTCCCTCTTTAATCCTACTTTTAATAAGAGGTATA
GTAGAAAGAGGAATTGGCACAGGATGAACTGTTTATCCTCCCCTTGCAGCTGCTATCGCTCATGCCGGAGCCTCTGTTGA
CATGGGTATTTTTTCTTTACATTTAGCTGGAGTTTCTTCAATTCTAGGTGCCGTAAATTTCATAACAACAGTCATTAATA
TACGGTCATATGGTATAACTATAGACCAAATACCATTGCTAGTTTGAGCTATTTTCATTACAGTAATTTTACTCCTTCTA
TCCCTCCCGGTTTTAGCCGGAGCAATTACTATATTATTAACTGATCGGAATTTAAACACTTCTTTTTTTGATCCTGCGGG
AGGAGGGGATCCAATCTTATACCAACACTTATTCTGATTTTTTGGTCACCCTG
>B.engelhardti1
AAAGATATTGGTACATTATATTTTATTTTAGGTGCTTGAGCCGGAATAGTAGGAGCCTCCTTAAGTTTAATCATCCGCAC
TGAATTAAGCCAACCAGGAAGTCTTATTGGTAATGATCAAATTTACAATGTAGCAGTTACTGCCCATGCTTTCGTAATAA
TTTTCTTTATAGTTATACCCATTATAATTGGAGGATTTGGTAATTGACTTATTCCTCTAATATTAGGAGCTCCAGATATA
GCATTTCCCCGTATAAACAATATAAGTTTCTGACTTCTCCCCCCTTCTTTAGTTTTACTTCTAATAAGAGGTATAGTAGA
AAGAGGAATTGGTACAGGATGAACTGTCTATCCTCCTCTTGCCGCTGTTATTGCTCATGCTGGGGCTTCTGTAGATATAG
GAATTTTTTCTTTACATTTAGCAGGGGTGTCCTCAATTTTAGGTGCAGTTAATTTTATAACAACAGTAATTAATATACGA
TCTTATGGCATAACTATAGACCAAATACCACTATTTGTTTGAGCTATTTTTATTACAGTTATTTTACTTCTTCTTTCCCT
TCCCGTCTTAGCCGGTGCAATTACTATATTATTAACTGATCGTAATTTAAACACTTCCTTTTTTGATCCTGCTGGAGGAG
GTGACCCTATTTTATATCAACACTTATTTTGATTTTTTGGTCA
>B.engelhardti2
AAGATATTGGTACATTATATTTTATTTTAGGTGCTTGAGCCGGTATAGTAGGAGCCTCTTTAAGTTTAATTATCCGTACT
GAATTAAGCCAGCCGGGAAGTCTTATTGGTAATGATCAAATTTACAATGTAGCAGTTACTGCCCATGCTTTCGTAATAAT
TTTCTTTATAGTTATACCCATTATAATTGGAGGATTTGGTAACTGACTTATTCCTCTAATATTAGGAGCTCCAGATATAG
CATTTCCCCGTATAAACAATATAAGTTTCTGACTTCTTCCACCTTCTTTAATTTTACTTCTAATAAGAGGTATAGTAGAA
AGAGGAATTGGTACAGGATGAACTGTATATCCTCCTCTTGCAGCTGTTATCGCCCATGCCGGGGCTTCTGTAGATATGGG
AATTTTTTCTTTGCATTTAGCAGGAGTATCTTCAATTTTAGGTGCAGTTAATTTCATAACAACAGTAATTAATATACGAT
CTTATGGTATAACTATAGACCAAATACCACTATTTGTTTGAGCTATTTTTATTACAGTTATTTTACTCCTTCTTTCCCTT
CCAGTTTTAGCCGGTGCAATTACTATATTATTAACTGATCGTAATTTAAACACCTCCTTTTTTGATCCTGCAGGAGGAGG
TGACCCTATTTTATATCAGCACTTATTTTGATTT
>B.engelhardti3
ATAAAGATATTGGTACATTATATTTTATTTTAGGTGCTTGAGCCGGTATAGTAGGAGCCTCCTTAAGTTTAATTATCCGT
ACTGAATTAAGTCAGCCAGGAAGTCTTATTGGTAATGATCAAATTTACAATGTAGCAGTTACTGCCCATGCTTTCGTAAT
AATTTTCTTTATAGTTATACCCATTATAATTGGAGGATTTGGTAACTGACTTATCCCTCTAATATTAGGAGCCCCAGATA
TAGCATTTCCTCGTATAAACAATATAAGTTTCTGACTTCTTCCGCCTTCTTTAATTTTACTTCTAATAAGAGGTATAGTA
GAAAGAGGAATTGGTACAGGATGAACTGTATACCCTCCTCTTGCAGCTGTTATCGCCCATGCTGGAGCTTCTGTAGATAT
AGGAATTTTTTCTTTACATTTAGCAGGAGTATCCTCAATTTTAGGTGCAGTTAATTTCATAACAACAGTAATTAATATAC
GATCTTACGGTATAACTATAGACCAAATACCACTATTTGTTTGAGCTATTTTTATTACAGTTATTTTACTTCTTCTCTCC
CTTCCAGTTTTAGCCGGTGCAATTACTATATTATTAACTGATCGTAATTTAAACACCTCCTTTTTTGACCCTGCAGGAGG
AGGTGACCCTATTTTATATCAACACTTATTTTGATTT
>B.engelhardti4
TAAAGATATTGGTACATTATATTTTATTTTAGGTGCTTGAGCCGGTATAGTAGGAGCCTCCTTAAGTTTAATTATCCGTA
CTGAATTAAGTCAGCCAGGAAGTCTTATTGGTAATGATCAAATTTACAATGTAGCAGTTACTGCCCATGCTTTCGTAATA
ATTTTCTTTATAGTTATACCCATTATAATTGGAGGATTTGGTAACTGACTTATCCCTCTAATATTAGGAGCCCCAGATAT
AGCATTTCCTCGTATAAACAATATAAGTTTCTGACTTCTTCCGCCTTCTTTAATTTTACTTCTAATAAGAGGTATAGTAG
AAAGAGGAATTGGTACAGGATGAACTGTATACCCTCCTCTTGCAGCTGTTATCGCCCATGCTGGAGCTTCTGTAGATATA
GGAATTTTTTCTTTACATTTAGCAGGAGTATCCTCAATTTTAGGTGCAGTTAATTTCATAACAACAGTAATTAATATACG
ATCTTACGGTATAACTATAGACCAAATACCACTATTTGTTTGAGCTATTTTTATTACAGTTATTTTACTTCTTCTTTCCC
TTCCAGTTTTAGCCGGTGCAATTACTATATTATTAACTGATCGTAATTTAAACACCTCCTTTTTTGACCCTGCAGGAGGA
GGTGACCCTATTTTATATCAACACTTATTTTGATT
>B.lingchuanense1
AAGATATTGGTACATTATACTTTATTTTAGGTGCTTGAGCTGGAATAGTAGGAGCATCTTTAAGTTTAATTATCCGGACA
GAATTAAGCCAACCAGGAAGTCTTATTGGTAATGATCAAATTTACAATGTAGTAGTTACTGCCCATGCTTTCGTAATAAT
TTTTTTTATAGTTATACCCATTATAATTGGAGGATTTGGTAATTGATTACTTCCTCTTATACTAGGAGCCCCAGATATAG
CTTTTCCCCGAATAAATAATATAAGATTTTGACTCCTCCCTCCTTCTTTAATCTTACTTTTAATAAGAGGTATAGTAGAG
AGGGGAATTGGTACAGGATGGACAGTTTATCCTCCCCTTGCCGCTGCCATCGCTCATGCCGGAGCCTCTGTTGACATAGG
TATCTTTTCTTTACATTTAGCTGGAGTCTCTTCAATTTTAGGTGCTGTAAATTTCATAACAACAGTTATTAACATACGAT
CATATGGTATAACTATAGATCAAATACCATTATTAGTTTGAGCTATTTTTATTACAGTAATCTTGCTTCTTCTCTCCCTA
CCGGTTTTAGCCGGAGCAATTACTATATTATTAACCGATCGAAATTTAAACACTTCTTTTTTTGATCCTGCTGGAGGAGG
GGACCCTATTTTATATCAACATTTATTCTGAT
>B.lingchuanense2
ATAAAGATATTGGTACATTATACTTTATTTTAGGTGCTTGAGCTGGAATAGTAGGAGCATCTTTAAGTTTAATTATCCGG
ACAGAATTAAGCCAACCAGGAAGTCTTATTGGTAATGATCAAATTTACAATGTAGTAGTTACTGCCCATGCTTTCGTAAT
AATTTTTTTTATAGTTATACCCATTATAATTGGAGGATTTGGTAATTGATTACTTCCTCTTATACTAGGAGCCCCAGATA
TAGCTTTTCCCCGAATAAATAATATAAGATTTTGACTCCTCCCTCCTTCTTTAATCTTACTTTTAATAAGAGGTATAGTA
GAGAGGGGAATTGGTACAGGATGGACAGTTTATCCTCCCCTTGCCGCTGCCATCGCTCATGCCGGAGCCTCTGTTGACAT
AGGTATCTTTTCTTTACATTTAGCTGGAGTCTCTTCAATTTTAGGTGCTGTAAATTTCATAACAACAGTTATTAACATAC
GATCATATGGTATAACTATAGATCAAATACCATTATTAGTTTGAGCTATTTTTATTACAGTAATCTTGCTTCTTCTCTCC
CTACCGGTTTTAGCCGGAGCAATTACTATATTATTAACCGATCGAAATTTAAACACTTCTTTTTTTGATCCTGCTGGAGG
AGGGGACCCTATTTTATATCAACATTTATTCTGAT
>B.lingchuanense3
CATTATACTTTATTTTAGGTGCTTGAGCTGGAATAGTAGGAGCATCTTTAAGTTTAATTATCCGGACAGAATTAAGCCAA
CCAGGAAGTCTTATTGGTAATGATCAAATTTACAATGTAGTAGTTACTGCCCATGCTTTCGTAATAATTTTTTTTATAGT
TATACCCATTATAATTGGAGGATTTGGTAATTGATTACTTCCTCTTATACTAGGAGCCCCAGATATAGCTTTTCCCCGAA
TAAATAATATAAGATTTTGACTCCTCCCTCCTTCTTTAATCTTACTTTTAATAAGAGGTATAGTAGAGAGGGGAATTGGT
ACAGGATGGACAGTTTATCCTCCCCTTGCCGCTGCCATCGCTCATGCCGGAGCCTCTGTTGACATAGGTATCTTTTCTTT
ACATTTAGCTGGAGTCTCTTCAATTTTAGGTGCTGTAAATTTCATAACAACAGTTATTAACATACGATCATATGGTATAA
CTATAGATCAAATACCATTATTAGTTTGAGCTATTTTTATTACAGTAATCTTGCTTCTTCTCTCCCTACCGGTTTTAGCC
GGAGCAATTACTATATTATTAACCGATCGAAATTTAAACACTTCTTTTTTTGATCCTGCTGGAGGAGGGGACCCTATTTT
ATATCAACATTTATTCTGATTT
>B.nanan1
ATAAAGATATTGGTACATTATACTTTATTTTAGGTGCCTGAGCTGGAATAGTAGGAGCATCTTTAAGTTTAATCATCCGG
ACAGAATTAAGTCAACCAGGTAGTCTCATTGGTAATGATCAAATTTACAATGTAGTAGTCACTGCCCATGCTTTCGTAAT
AATTTTTTTTATGGTTATACCTATTATAATTGGAGGATTTGGTAATTGATTACTCCCTCTTATACTAGGAGCCCCAGACA
TAGCTTTTCCCCGGATAAACAATATAAGATTTTGACTTCTTCCTCCTTCTTTAATCTTACTTTTAATAAGAGGTATAGTA
GAAAGAGGAATTGGTACAGGATGAACTGTCTATCCTCCTCTTGCTGCTGCCATCGCTCATGCCGGGGCCTCCGTTGACAT
GGGTATTTTTTCTTTACATTTAGCTGGAGTCTCTTCAATTCTAGGTGCCGTAAATTTCATAACAACAGTCATTAACATGC
GATCATACGGTATGACTATAGACCAAATACCATTATTGGTTTGAGCTATTTTCATTACAGTAATTTTACTTCTCCTCTCC
CTCCCAGTTTTAGCCGGGGCAATTACTATATTATTAACCGATCGAAATTTAAACACTTCTTTTTTTGATCCTGCAGGAGG
AGGGGATCCCATTTTATACCAGCATTTATTCTGATTTT
>B.nanan2
ATAAAGATATTGGTACATTATACTTTATTTTAGGTGCCTGAGCTGGAATAGTAGGAGCATCTTTAAGTTTAATCATCCGG
ACAGAATTAAGTCAACCAGGTAGTCTCATTGGTAATGATCAAATTTACAATGTAGTAGTCACTGCCCATGCTTTCGTAAT
AATTTTTTTTATGGTTATACCTATTATAATTGGAGGATTTGGTAATTGATTACTCCCTCTTATACTAGGAGCCCCAGACA
TAGCTTTTCCCCGGATAAACAATATAAGATTTTGACTTCTTCCTCCTTCTTTAATCTTACTTTTAATAAGAGGTATAGTA
GAAAGAGGAATTGGTACAGGATGAACTGTCTATCCTCCTCTTGCTGCTGCCATCGCTCATGCCGGGGCCTCCGTTGACAT
GGGTATTTTTTCTTTACATTTAGCTGGAGTCTCTTCAATTCTAGGTGCCGTAAATTTCATAACAACAGTCATTAACATGC
GATCATACGGTATGACTATAGACCAAATACCATTATTGGTTTGAGCTATTTTCATTACAGTAATTTTACTTCTCCTCTCC
CTCCCAGTTTTAGCCGGGGCAATTACTATATTATTAACCGATCGAAATTTAAACACTTCTTTTTTTGATCCTGCAGGAGG
AGGGGATCCCATTTTATACCAGCATTTATTCTGATTTTTTGGTCACC
>B.nanan3
ATATTGGTACATTATACTTTATTTTAGGTGCCTGAGCTGGAATAGTAGGAGCATCTTTAAGTTTAATTATTCGGACAGAA
TTAAGTCAACCAGGTAGTCTCATTGGTAATGATCAAATTTACAATGTAGTAGTCACTGCCCATGCTTTCGTAATAATTTT
TTTTATGGTTATACCTATTATGATTGGGGGATTTGGTAATTGATTACTCCCTCTTATACTAGGAGCCCCAGACATAGCTT
TTCCCCGGATAAACAATATAAGATTTTGACTTCTTCCTCCTTCTTTAATCTTACTTTTAATAAGAGGTATAGTAGAAAGA
GGAATTGGTACAGGATGAACTGTTTACCCTCCCCTTGCTGCTGCCATCGCTCATGCCGGGGCCTCCGTTGACATGGGTAT
TTTTTCTTTACATTTAGCTGGAGTCTCTTCGATTCTAGGTGCCGTAAATTTCATAACAACAGTCATTAATATGCGATCAT
ACGGTATGACTATAGACCAAATACCATTATTGGTTTGAGCTATTTTCATTACAGTAATTTTACTTCTCCTCTCCCTCCCA
GTTTTAGCCGGGGCAATTACCATATTATTAACCGATCGAAATTTAAACACTTCTTTTTTTGATCCTGCAGGAGGGGGGGA
TCCCATCTTATACCAGCATTTATTCTGATT
>B.nanan4
GATATTGGTACATTATACTTTATTTTAGGTGCCTGAGCTGGAATAGTAGGAGCATCTTTAAGTTTAATTATTCGGACAGA
ATTAAGTCAACCAGGTAGTCTCATTGGTAATGATCAAATTTACAATGTAGTAGTCACTGCCCATGCTTTCGTAATAATTT
TTTTTATGGTTATACCTATTATGATTGGGGGATTTGGTAATTGATTACTCCCTCTTATACTAGGAGCCCCAGACATAGCT
TTTCCCCGGATAAACAATATAAGATTTTGACTTCTTCCTCCTTCTTTAATCTTACTTTTAATAAGAGGTATAGTAGAAAG
AGGAATTGGTACAGGATGAACTGTTTACCCTCCCCTTGCTGCTGCCATCGCTCATGCCGGGGCCTCCGTTGACATGGGTA
TTTTTTCTTTACATTTAGCTGGAGTCTCTTCGATTCTAGGTGCCGTAAATTTCATAACAACAGTCATTAATATGCGATCA
TACGGTATGACTATAGACCAAATACCATTATTGGTTTGAGCTATTTTCATTACAGTAATTTTACTTCTCCTCTCCCTCCC
AGTTTTAGCCGGGGCAATTACCATATTATTAACCGATCGAAATTTAAACACTTCTTTTTTTGATCCTGCAGGAGGGGGGG
ATCCCATCTTATACCAGCATTTATTCTGAT
>B.nanan5
AGATATTGGTACATTATACTTTATTTTAGGTGCCTGAGCTGGAATAGTAGGAGCATCTTTAAGTTTAATTATCCGGACAG
AATTAAGTCAACCAGGTAGTCTCATTGGTAATGATCAAATTTACAATGTAGTAGTCACTGCCCATGCTTTCGTAATAATT
TTTTTTATGGTTATACCTATTATGATTGGAGGATTTGGTAATTGATTACTCCCTCTTATACTAGGGGCCCCAGACATAGC
TTTTCCCCGGATAAACAATATAAGATTTTGACTTCTTCCTCCTTCTTTAATCTTACTTTTAATAAGAGGTATAGTAGAAA
GAGGAATTGGTACAGGATGAACTGTTTACCCTCCCCTTGCTGCTGCCATCGCTCATGCCGGGGCCTCCGTTGACATGGGT
ATTTTTTCTTTACATTTAGCTGGAGTCTCTTCGATTCTAGGTGCCGTAAATTTCATAACAACAGTCATTAATATGCGATC
ATACGGTATGACTATAGACCAAATACCATTATTGGTTTGAGCTATTTTCATTACAGTAATTTTACTTCTCCTCTCCCTCC
CAGTTTTAGCCGGGGCAATTACCATATTATTAACCGATCGAAATTTAAACACTTCTTTTTTTGATCCTGCAGGAGGAGGG
GATCCCATCTTATACCAGCATTTATTCTGATTTT
>B.nanan6
GGTCAACAAATCATAAAGATATtGGTACATTATACTTTATTTTAGGTGCCTGAGCTGGAATAGTAGGAGCATCTTTAAGT
TTAATTATTCGGACAGAATTAAGTCAACCAGGTAGTCTCATTGGTAATGATCAAATTTACAATGTAGTAGTCACTGCCCA
TGCTTTCGTAATAATTTTTTTTATGGTTATACCTATTATGATTGGGGGATTTGGTAATTGATTACTCCCTCTTATACTAG
GAGCCCCAGACATAGCTTTTCCCCGGATAAACAATATAAGATTTTGACTTCTTCCTCCTTCTTTAATCTTACTTTTAATA
AGAGGTATAGTAGAAAGAGGAATTGGTACAGGATGAACTGTTTACCCTCCCCTTGCTGCTGCCATCGCTCATGCCGGGGC
CTCCGTTGACATGGGTATTTTTTCTTTACATTTAGCTGGAGTCTCTTCGATTCTAGGTGCCGTAAATTTCATAACAACAG
TCATTAATATGCGATCATACGGTATGACTATAGACCAAATACCATTATTGGTTTGAGCTATTTTCATTACAGTAATTTTA
CTTCTCCTCTCCCTCCCAGTTTTAGCCGGGGCAATTACCATATTATTAACCGATCGAAATTTAAACACTTCTTTTTTTGA
TCCTGCAGGAGGGGGGGATCCCATCTTATACCAGCATTTATTCTGATTTTTTGGTC
>B.luxiense1
GATATTGGTACATTATACTTTATTTTAGGTGCTTGAGCTGGAATAGTAGGAGCATCTTTAAGTTTAATCATCCGAACAGA
ATTAAGGCAACCAGGAAGCCTCATTGGTAATGACCAAATTTACAATGTAGTAGTCACTGCCCATGCTTTTGTAATAATTT
TTTTTATAGTTATACCTATTATAATTGGAGGATTTGGTAACTGATTAATTCCTCTTATATTAGGAGCCCCAGATATAGCT
TTTCCCCGAATAAATAATATAAGATTTTGGCTTCTTCCTCCCTCTTTAATTTTACTCTTAATAAGAGGTATAGTAGAAAG
AGGAATTGGTACAGGATGGACCGTTTATCCTCCTCTGGCAGCTGCCATTGCTCATGCCGGGGCATCTGTAGACATAGGTA
TCTTTTCTTTACACTTAGCCGGAGTCTCTTCAATTCTAGGTGCCGTAAATTTCATAACAACAGTCATTAATATACGATCA
TACGGTATAACTATAGACCAAATACCATTATTAGTTTGAGCTATTTTCATTACAGTAATCTTACTTCTTCTCTCTCTTCC
GGTTTTAGCCGGAGCAATTACCATATTATTAACCGATCGAAATTTAAACACTTCTTTTTTTGATCCTGCAGGAGGAGGGG
ATCCTATTTTATACCAGCATTTATTCT
>B.luxiense2
AAAGATATTGGTACATTATACTTTATTTTAGGTGCTTGAGCTGGAATAGTAGGAGCGTCTTTAAGTTTAATCATCCGAAC
AGAATTAAGGCAACCAGGAAGCCTCATTGGTAATGACCAAATTTACAATGTAGTAGTCACTGCCCATGCTTTTGTAATAA
TTTTTTTTATAGTTATACCTATTATAATTGGAGGATTTGGTAACTGATTAATTCCTCTTATATTAGGAGCCCCAGATATA
GCTTTTCCCCGAATAAATAATATAAGATTTTGGCTTCTTCCTCCTTCTTTAATTTTACTCTTAATAAGAGGTATAGTAGA
AAGAGGAATTGGTACAGGATGGACCGTTTATCCTCCTCTTGCAGCTGCCATTGCTCATGCCGGGGCATCTGTAGACATAG
GTATCTTTTCTTTACACTTAGCCGGAGTCTCTTCAATTCTAGGTGCCGTAAATTTCATAACAACAGTCATTAATATACGA
TCATACGGTATAACTATAGACCAAATACCATTATTAGTTTGAGCTATTTTCATTACAGTAATCTTACTTCTTCTCTCTCT
TCCGGTTTTAGCCGGAGCAATTACCATATTATTAACCGATCGAAATTTAAACACTTCTTTTTTTGATCCTGCAGGAGGAG
GGGATCCTATTTTATACCAGCATTTATTCTGAT
>B.youxiense1
AAAGATATTGGTACATTATATTTTATTTTAGGTGCTTGAGCCGGAATAGTAGGAGCCTCTTTAAGTTTAATTATCCGAAC
TGAATTAAGCCAACCAGGAAGTCTTATTGGTAATGATCAAATTTACAATGTAGCAGTTACTGCCCATGCTTTTGTAATAA
TTTTCTTTATAGTTATACCTATTATAATTGGAGGATTTGGTAACTGACTTATTCCTCTAATATTAGGAGCTCCAGATATA
GCATTTCCCCGTATAAACAATATAAGATTTTGACTTCTTCCTCCTTCTTTAGTCTTACTTTTAATAAGAGGTATAGTAGA
AAGAGGAATTGGTACAGGATGAACTGTATACCCTCCTCTTGCAGCTGTTATCGCCCATGCTGGAGCTTCTGTGGATATAG
GTATTTTTTCTTTACATTTAGCAGGGGTATCTTCAATTTTAGGTGCAGTAAATTTTATAACAACAGTAATCAATATACGA
TCTTATGGTATAACTATAGACCAAATACCACTCCTCGTTTGAGCTATTTTCATCACAGTTATTCTACTTCTCCTCTCCCT
TCCAGTTTTAGCTGGTGCGATTACCATATTATTAACTGATCGTAATTTAAACACTTCCTTTTTTGATCCTGCAGGAGGAG
GTGACCCTATTTTATATCAACACTTATTTTGATTT
>B.youxiense2
GATATTGGTACATTATATTTTATTTTAGGTGCTTGAGCCGGAATAGTAGGAGCCTCTTTAAGTTTAATTATCCGAACTGA
ATTAAGCCAACCAGGAAGTCTTATTGGTAATGATCAAATTTACAATGTAGCAGTTACTGCCCATGCTTTTGTAATAATTT
TCTTTATAGTTATACCTATTATAATTGGAGGATTTGGTAACTGACTTATTCCTCTAATATTAGGAGCTCCAGATATAGCA
TTTCCCCGTATAAACAATATAAGATTTTGACTTCTTCCTCCTTCTTTAGTCTTACTTTTAATAAGAGGTATAGTAGAAAG
AGGAATTGGTACAGGATGAACTGTATACCCTCCTCTTGCAGCTGTTATCGCCCATGCTGGAGCTTCTGTGGATATAGGTA
TTTTTTCTTTACATTTAGCAGGGGTATCTTCAATTTTAGGTGCAGTAAATTTTATAACAACAGTAATCAATATACGATCT
TATGGTATAACTATAGACCAAATACCACTCCTCGTTTGAGCTATTTTCATCACAGTTATTCTACTTCTCCTCTCCCTTCC
AGTTTTAGCTGGTGCGATTACCATATTATTAACTGATCGTAATTTAAACACTTCCTTTTTTGATCCTGCAGGAGGAGGTG
ACCCTATTTTATATCAACACTTATTTTGATTTTTT
>B.youxiense3
GATATTGGTACATTATATTTTATTTTAGGTGCTTGAGCCGGAATAGTAGGAGCCTCTTTAAGTTTAATTATCCGAACTGA
ATTAAGCCAACCAGGAAGTCTTATTGGTAATGATCAAATTTACAATGTAGCAGTTACTGCCCATGCTTTTGTAATAATTT
TCTTTATAGTTATACCTATTATAATTGGAGGATTTGGTAACTGACTTATTCCTCTAATATTAGGAGCTCCAGATATAGCA
TTTCCCCGTATAAACAATATAAGATTTTGACTTCTTCCTCCTTCTTTAGTCTTACTTTTAATAAGAGGTATAGTAGAAAG
AGGAATTGGTACAGGATGAACTGTATACCCTCCTCTTGCAGCTGTTATCGCCCATGCTGGAGCTTCTGTGGATATAGGTA
TTTTTTCTTTACATTTAGCAGGGGTATCTTCAATTTTAGGTGCAGTAAATTTTATAACAACAGTAATCAATATACGATCT
TATGGTATAACTATAGACCAAATACCACTCCTCGTTTGAGCTATTTTCATCACAGTTATTCTACTTCTCCTCTCCCTTCC
AGTTTTAGCTGGTGCGATTACCATATTATTAACTGATCGTAATTTAAACACTTCCTTTTTTGATCCTGCAGGAGGAGGTG
ACCCTATTTTATATCAACACTTATTTTGATTT
