# Supplementary material for: Two new species and the molecular phylogeography of the freshwater crab genus Bottapotamon (Crustacea: Decapoda: Brachyura: Potamidae)
Source: PeerJ. 2019 Nov 15;7:e7980. doi: 10.7717/peerj.7980 (PMC6859911; doi:10.7717/peerj.7980)
Supplement: Supplemental Information 2 [file peerj-07-7980-s002.fasta]

>B.chenzhouense1
GAAAATCTACCGGTGGCAAAGCGCCCCGCAAGCAGCTGGCAACGAAAGCGGCTCGCAAGTCCGCTCCTGCCACAGGTGGG
GTCAAGAAGCCCCACCGTTACAGGCCGGGAACTGTGGCACTCCGTGAGATAAGGCGTTATCAAAAGAGCACCGAACTCCT
CATCAGGAAGCTCCCCTTCCAGCGTCTGGTGCGCGAGATCGCTCAGGATTTCAAGACCGACCTGCGCTTCCAGTCCTCCG
CCGTCATGGCCCTGCAAGAGGCCTCCGAGGCTTACCTCGTTGGCCTCTTCGAGGACACAAACCTCTGCGCAATCCACGCT
AAACGCGTCACCATCATG
>B.chenzhouense2
AAGCAGACGGCTAGAAAATCTACCGGTGGCAAAGCGCCACGCAAGCAGCTGGCCACCAAAGCGGCAAGGAAGTCCGCTCC
TGCCACAGGTGGGGTCAAGAAGCCCCACCGTTACAGGCCGGGAACTGTGGCACTCCGTGAGATAAGGCGTTATCAAAAGA
GCACCGAACTCCTCATCAGGAAGCTCCCCTTCCAGCGTCTGGTGCGCGAGATCGCTCAGGATTTCAAGACAGACCTGCGC
TTCCAGTCCTCCGCCGTCATGGCCCTGCAAGAGGCCTCCGAGGCTTACCTCGTTGGCCTCTTCGAGGACACAAACCTCTG
CGCAATCCACGCTAAGCGCGTCACCAT
>B.engelhardti1
GCAGACGGCTAGAAAATCTACCGGTGGCAAAGCGCCCCGCAAGCAGCTGGCAACGAAAGCGGCTCGCAAGTCCGCTCCTG
CCACAGGTGGGGTCAAGAAGCCCCACCGTTACAGGCCGGGAACTGTGGCACTCCGTGAGATAAGGCGTTATCAAAAGAGC
ACCGAACTCCTCATCAGGAAGCTCCCCTTCCAGCGTCTGGTGCGCGAGATCGCTCAGGATTTCAAGACCGACCTGCGCTT
CCAGTCCTCCGCCGTCATGGCCCTGCAAGAGGCCTCCGAGGCTTACCTCGTTGGCCTCTTCGAGGACACAAACCTCTGCG
CAATCCACGCTAAACGCGTCACCAT
>B.engelhardti2
GCAGACGGCTAGAAAATCTACCGGTGGCAAAGCGCCCCGCAAGCAGCTGGCAACGAAAGCGGCTCGCAAGTCCGCTCCTG
CCACAGGTGGGGTCAAGAAGCCCCACCGTTACAGGCCGGGAACTGTGGCACTCCGTGAGATAAGGCGTTATCAAAAGAGC
ACCGAACTCCTCATCAGGAAGCTCCCCTTCCAGCGTCTGGTGCGCGAGATCGCTCAGGATTTCAAGACCGACCTGCGCTT
CCAGTCCTCCGCCGTCATGGCCCTGCAAGAGGCCTCCGAGGCTTACCTCGTTGGCCTATTCGAGGACACAAACCTCTGCG
CAATCCACGCTAAACGCGTCACCATCATG
>B.engelhardti3
CAAGCAGACGGCTAGAAAATCTACCGGTGGCAAAGCGCCCCGCAAGCAGCTGGCAACGAAAGCGGCTCGCAAGTCCGCTC
CTGCCACAGGTGGGGTCAAGAAGCCCCACCGTTACAGGCCGGGAACTGTGGCACTCCGTGAGATAAGGCGTTATCAAAAG
AGCACCGAACTCCTCATCAGGAAGCTCCCCTTCCAGCGTCTGGTGCGCGAGATCGCTCAGGATTTCAAGACCGACCTGCG
CTTCCAGTCCTCCGCCGTCATGGCCCTGCAAGAGGCCTCCGAGGCTTACCTCGTTGGCCTCTTCGAGGACACAAACCTCT
GCGCAATCCACGCTAAACGCGTCACCATCAT
>B.engelhardti4
CTAGAAAATCTACCGGTGGCAAAGCGCCCCGCAAGCAGCTGGCAACGAAAGCGGCTCGCAAGTCCGCTCCTGCCACAGGT
GGGGTCAAGAAGCCCCACCGTTACAGGCCGGGAACTGTGGCACTCCGTGAGATAAGGCGTTATCAAAAGAGCACCGAACT
CCTCATCAGGAAGCTCCCCTTCCAGCGTCTGGTGCGCGAGATCGCTCAGGATTTCAAGACCGACCTGCGCTTCCAGTCCT
CCGCCGTCATGGCCCTGCAAGAGGCCTCCGAGGCTTACCTCGTTGGCCTCTTCGAGGACACAAACCTCTGCGCAATCCAC
GCTAAACGCGTCAC
>B.engelhardti5
GGCTCGTACCAAGCAGACGGCTAGAAAATCTACCGGTGGCAAAGCGCCCCGCAAGCAGCTGGCAACGAAAGCGGCTCGCA
AGTCCGCTCCTGCCACAGGTGGGGTCAAGAAGCCCCACCGTTACAGGCCGGGAACTGTGGCACTCCGTGAGATAAGGCGT
TATCAAAAGAGCACCGAACTCCTCATCAGGAAGCTCCCCTTCCAGCGTCTGGTGCGCGAGATCGCTCAGGATTTCAAGAC
CGACCTGCGCTTCCAGTCCTCCGCCGTCATGGCCCTGCAAGAGGCCTCCGAGGCTTACCTCGTTGGCCTCTTCGAGGACA
CAAACCTCTGCGCAATCCACGCTAAACGCGTCAC
>B.fukiense1
AAGCAGACGGCTAGAAAATCTACCGGTGGCAAAGCGCCACGCAAGCAGCTGGCCACCAAAGCGGCAAGGAAGTCCGCTCC
TGCCACAGGTGGGGTGAAGAAGCCCCACCGTTACAGGCCGGGAACTGTGGCACTCCGTGAGATAAGGCGTTATCAAAAGA
GCACCGAACTCCTCATCAGGAAGCTCCCCTTCCAGCGTCTGGTGCGCGAGATCGCTCAGGATTTCAAGACAGACCTGCGC
TTCCAGTCCTCCGCCGTCATGGCCCTGCAAGAGGCCTCCGAGGCTTACCTCGTTGGCCTCTTCGAGGACACAAACCTCTG
CGCAATCCACGCTAAGCGCGTCACCATCAT
>B.fukiense2
AAGCAGACGGCTAGAAAATCTACCGGTGGCAAAGCGCCACGCAAGCAGCTTCGCCACCAAAGCGGCAAGGAAGTCCGCTC
CTGCCACAGGTGGGGTCAAGAAGCCCCACCGTTACAGGCCGGGAACTGTGGCACTCCGTGAGATAAGGCGTTATCAAAAG
AGCACCGAACTCCTCATCAGGAAGCTCCCCTTCCAACGTCTGGTGCGCGAGATCGCTCAGGATTTCAAGACAGACCTGCG
CTTCCAGTCCTCCGCCGTCATGGCCCTGCAAGAGGCCTCCGAGGCTTACCTCGTTGGCCTCTTCGAGGACACAAACCTCT
GCGCAATCCACGCTAAGCGCGTCACCATC
>B.fukiense3
AAGCAGACGGCTAGAAAATCTACCGGTGGCAAAGCGCCACGCAAGCAGCTGGCCACCAAAGCGGCAAGGAAGTCCGCTCC
TGCCACAGGTGGGGTCAAGAAGCCCCACCGTTACAGGCCGGGAACTGTGGCACTCCGTGAGATAAGGCGTTATCAAAAGA
GCACCGAACTCCTCATCAGGAAGCTCCCCTTCCAGCGTCTGGTGCGCGAGATCGCTCAGGATTTCAAGACAGACCTGCGC
TTCCAGTCCTCCGCCGTCATGGCCCTTCAAGAGGCCTCCGAGGCTTACCTCGTTGGCCTCTTCGAGGACACAAACCTCTG
CGCAATCCACGCTAAGCGCGTCACCATCATGC
>B.fukiense4
AAGCAGACGGCTAGAAAATCTACCGGTGGCAAAGCGCCACGCAAGCAGCTGGCCACCAAAGCGGCAAGGAAGTCCGCTCC
TGCCACAGGTGGGGTCAAGAAGCCCCACCGTTACAGGCCGGGAACTGTGGCACTCCGTGAGATAAGGCGTTATCAAAAGA
GCACCGAACTCCTCATCAGGAAGCTCCCCTTCCAGCGTCTGGTGCGCGAGATCGCTCAGGATTTCAAGACAGACCTGCGC
TTCCAGTCCTCCGCCGTCATGGCCCTGCAAGAGGCCTCCGAGGCTTACCTCGTTGGCCTCTTCGAGGACACAAACCTCTG
CGCAATCCACGCTAAGCGCGTCACCATCATGC
>B.lingchuanense1
TACCAAGCAGACGGCTAGAAAATCTACCGGTGGCAAAGCGCCCCGCAAGCAGCTGGCCACGAAAGCGGCTCGCAAGTCCG
CTCCTGCCACAGGTGGGGTCAAGAAGCCCCACCGTTACAGGCCGGGCACTGTGGCACTCCGTGAGATAAGGCGTTATCAA
AAGAGCACCGAACTCCTCATCAGGAAGCTCCCCTTCCAGCGTCTGGTGCGCGAGATCGCTCAGGATTTCAAGACCGACCT
GCGCTTCCAGTCCTCCGCCGTCATGGCCCTGCAAGAGGCCTCCGAGGCTTACCTCGTTGGCCTCTTCGAGGACACAAACC
TCTGCGCAATTCACGCTAAACGCGTCACCATCATGCCCAAGGATA
>B.lingchuanense2
CAAGCAGACGGCTAGAAAATCTACCGGTGGCAAAGCGCCCCGCAAGCAGCTGGCCACGAAAGCGGCTCGCAAGTCCGCTC
CTGCCACAGGTGGGGTCAAGAAGCCCCACCGTTACAGGCCGGGCACTGTGGCACTCCGTGAGATAAGGCGTTATCAAAAG
AGCACCGAACTCCTCATCAGGAAGCTCCCCTTCCAGCGTCTGGTGCGCGAGATCGCTCAGGATTTCAAGACCGACCTGCG
CTTCCAGTCCTCCGCCGTCATGGCCCTGCAAGAGGCCTCCGAGGCTTACCTCGTTGGCCTCTTCGAGGACACAAACCTCT
GCGCAATTCACGCTAAACGCGTCACCATCATG
>B.lingchuanense3
GCTCGTACCAAGCAGACGGCTAGAAAATCTACCGGTGGCAAAGCGCCCCGCAAGCAGCTGGCCACGAAAGCGGCTCGCAA
GTCCGCTCCTGCCACAGGTGGGGTCAAGAAGCCCCACCGTTACAGGCCGGGCACTGTGGCACTCCGTGAGATAAGGCGTT
ATCAAAAGAGCACCGAACTCCTCATCAGGAAGCTCCCCTTCCAGCGTCTGGTGCGCGAGATCGCTCAGGATTTCAAGACC
GACCTGCGCTTCCAGTCCTCCGCCGTCATGGCCCTGCAAGAGGCCTCCGAGGCTTACCTCGTTGGCCTCTTCGAGGACAC
AAACCTCTGCGCAATTCACGCTAAACGCGTCACCATCATGCCCAAGGA
>B.nanan1
CAAGCAGACGGCTAGAAAATCTACCGGTGGCAAAGCGCCCCGCAAGCAGCTGGCAACGAAAGCGGCTCGCAAGTCCGCTC
CTGCCACAGGTGGGGTCAAGAAGCCCCACCGTTACAGGCCGGGAACTGTGGCACTCCGTGAGATAAGGCGTTATCAAAAG
AGCACCGAACTCCTCATCAGGAAGCTCCCCTTCCAGCGTCTGGTGCGCGAGATCGCTCAGGATTTCAAGACCGACCTGCG
CTTCCAGTCCTCCGCCGTCATGGCCCTGCAAGAGGCCTCCGAGGCTTACCTCGTTGGCCTCTTCGAGGACACAAACCTCT
GCGCAATCCACGCTAAACGCGTCACCATCATGCC
>B.nanan2
CAAGCAGACGGCTAGAAAATCTACCGGTGGCAAAGCGCCCCGCAAGCAGCTGGCAACGAAAGCGGCTCGCAAGTCCGCTC
CTGCCACAGGTGGGGTCAAGAAGCCCCACCGTTACAGGCCGGGAACTGTGGCACTCCGTGAGATAAGGCGTTATCAAAAG
AGCACCGAACTCCTCATCAGGAAGCTCCCCTTCCAGCGTCTGGTGCGCGAGATCGCTCAGGATTTCAAGACCGACCTGCG
CTTCCAGTCCTCCGCCGTCATGGCCCTGCAAGAGGCCTCCGAGGCTTACCTCGTTGGCCTCTTCGAGGACACAAACCTCT
GCGCAATCCACGCTAAACGCGTCACCATCATG
>B.nanan3
AAGCAGACGGCTAGAAAATCTACCGGTGGCAAAGCGCCCCGCAAGCAGCTCGCAACCAAGCTGGCTCGCAAGTCCGCTCC
TGCCACCGGTGGGGTCAAGAAGCCCCACCGTTACAGGCCGGGAACTGTGGCACTCCGTGAGATAAGGCGTTACCAAAAGA
GCACCGAACTCCTCATCAGGAAACTCCCCTTCCAGCGTCTGGTGCGCGAGATCGCTCAGGATTTCAAGACCGACCTGCGC
TTCCAGTCCTCCGCCGTCATGGCCCTGCAAGAGGCCTCCGAGGCTTACCTCGTTGGCCTCTTCGAGGACACAAACCTCTG
CGCAATCCACGCTAAACGCGTCACCATCATGC
>B.nanan4
CAAGCAGACGGCTAGAAAATCTACCGGTGGCAAAGCGCCTCGCAAGCAGCTGGCAACGAAAGCGGCTCGCAAGTCCGCTC
CTGCCACCGGTGGGGTCAAGAAGCCCCACCGTTACAGGCCGGGAACTGTGGCACTCCGTGAGATACGGCGTTACCAAAAG
AGCACCGAACTCCTCATCAGGAAACTGCCCTTCCAGCGTCTGGTGCGCGAGATCGCTCAGGATTTCAAGACCGACCTGCG
CTTCCAGTCCTCCGCCGTCATGGCCCTGCAAGAGGCCTCCGAGGCTTACCTCGTTGGCCTCTTCGAGGACACAAACCTCT
GCGCAATCCACGCTAAACGCGTCACCATCATGC
>B.nanan5
AAGCAGACGGCTAGAAAATCTACCGGTGGCAAAGCGCCCCGCAAGCAGCTGGCAACGAAAGCTGGCTCGCAAGTCCGCTC
CTGCCACCGGTGGGGTCAAGAAGCCCCACCGTTACAGGCCGGGAACTGTGGCACTCCGTGAGATAAGGCGTTACCAAAAG
AGCACCGAACTCCTCATCAGGAAGCTCCCCTTCCAGCGTCTGGTGCGCGAGATCGCTCAGGATTTCAAGACCGACCTGCG
CTTCCAGTCCTCCGCCGTCATGGCCCTGCAAGAGGCCTCCGAGGCTTACCTCGTTGGCCTCTTCGAGGACACAAACCTCT
GCGCAATCCACGCTAAACGCGTCACCATCATGC
>B.nanan6
CAAGCAGACGGCTAGAAAATCTACCGGTGGCAAAGCGCCCCGCAAGCAGCTGGCAACGAAAGCGGCTCGCAAGTCCGCTC
CTGCCACCGGTGGGGTCAAGAAGCCCCACCGTTACAGGCCGGGAACTGTGGCACTCCGTGAGATAAGGCGTTACCAAAAG
AGCACCGAACTCCTCATCAGGAAGCTCCCCTTCCAGCGTCTGGTGCGCGAGATCGCTCAGGATTTCAAGACCGACCTGCG
CTTCCAGTCCTCCGCCGTCATGGCCCTGCAAGAGGCCTCCGAGGCTTACCTCGTTGGCCTCTTCGAGGACACAAACCTCT
GCGCAATCCACGCTAAACGCGTCACCATCATGCCCAAGG
>B.luxiense1
GCTAGAAAATCTACCGGTGGCAAAGCGCCCCGCAAGCAGCTGGCAACGAAAGCGGCTCGCAAGTCCGCTCCTGCCACAGG
TGGGGTCAAGAAGCCCCACCGTTACAGGCCGGGAACTGTGGCACTCCGTGAGATAAGGCGTTATCAAAAGAGCACCGAAC
TCCTCATCAGGAAGCTCCCCTTCCAGCGTCTGGTGCGCGAGATCGCTCAGGATTTCAAGACCGACCTGCGCTTCCAGTCC
TCCGCCGTCATGGCCCTGCAAGAGGCCTCCGAGGCTTACCTCGTTGGCCTCTTCGAGGACACAAACCTCTGCGCAATCCA
CGCTAAACGCGTCA
GCTAGAAAATCTACCGGTGGCAAAGCGCCCCGCAAGCAGCTGGCAACGAAAGCGGCTCGCAAGTCCGCTCCTGCCACAGG
TGGGGTCAAGAAGCCCCACCGTTACAGGCCGGGAACTGTGGCACTCCGTGAGATAAGGCGTTATCAAAAGAGCACCGAAC
TCCTCATCAGGAAGCTCCCCTTCCAGCGTCTGGTGCGCGAGATCGCTCAGGATTTCAAGACCGACCTGCGCTTCCAGTCC
TCCGCCGTCATGGCCCTGCAAGAGGCCTCCGAGGCTTACCTCGTTGGCCTCTTCGAGGACACAAACCTCTGCGCAATCCA
CGCTAAACGCGTCA
>B.youxiense1
CAAGCAGACGGCTAGAAAATCTACCGGTGGCAAAGCGCCACGCAAGCAGCTAGCCACCAAAGCGGCAAGGAAGTCCGCTC
CTGCCACAGGTGGGGTCAAGAAGCCCCACCGTTACAGGCCGGGAACTGTGGCACTCCGTGAGATAAGGCGTTATCAAAAG
AGCACCGAACTCCTCATCAGGAAGCTCCCCTTCCAGCGTCTGGTGCGCGAGATCGCTCAGGATTTCAAGACAGACCTGCG
CTTCCAGTCCTCCGCCGTCATGGCCCTGCAAGAGGCCTCCGAGGCTTACCTCGTTGGCCTCTTCGAGGACACAAACCTCT
GCGCAATCCACGCTAAGCGCGTCACCATCAT
>B.youxiense2
AAGCAGACGGCTAGAAAATCTACCGGTGGCAAAGCGCCACGCAAGCAGCTAGCCACCAAAGCGGCAAGGAAGTCCGCTCC
TGCCACAGGTGGGGTCAAGAAGCCCCACCGTTACAGGCCGGGAACTGTGGCACTCCGTGAGATAAGGCGTTATCAAAAGA
GCACCGAACTCCTCATCAGGAAGCTCCCCTTCCAGCGTCTGGTGCGCGAGATCGCTCAGGATTTCAAGACAGACCTGCGC
TTCCAGTCCTCCGCCGTCATGGCCCTGCAAGAGGCCTCCGAGGCTTACCTCGTTGGCCTCTTCGAGGACACAAACCTCTG
CGCAATCCACGCTAAGCGCGTCACCATCATGCCCAAGGATAT
>B.youxiense3
AAGCAGACGGCTAGAAAATCTACCGGTGGCAAAGCGCCACGCAAGCAGCTAGCCACCAAAGCGGCAAGGAAGTCCGCTCC
TGCCACAGGTGGGGTCAAGAAGCCCCACCGTTACAGGCCGGGAACTGTGGCACTCCGTGAGATAAGGCGTTATCAAAAGA
GCACCGAACTCCTCATCAGGAAGCTCCCCTTCCAGCGTCTGGTGCGCGAGATCGCTCAGGATTTCAAGACAGACCTGCGC
TTCCAGTCCTCCGCCGTCATGGCCCTGCAAGAGGCCTCCGAGGCTTACCTCGTTGGCCTCTTCGAGGACACAAACCTCTG
CGCAATCCACGCTAAGCGCGTCACCATCATT
