# Supplementary material for: Two new species and the molecular phylogeography of the freshwater crab genus Bottapotamon (Crustacea: Decapoda: Brachyura: Potamidae)
Source: PeerJ. 2019 Nov 15;7:e7980. doi: 10.7717/peerj.7980 (PMC6859911; doi:10.7717/peerj.7980)
Supplement: Supplemental Information 3 [file peerj-07-7980-s003.fasta]

>Bcz1
AACATGTTTGTTTGAAGTTATAAAGAATCTGACCTGCCCCCTGAATAATAGGTTAAAGGGCCGCAGTATTATAACTGTGC
AAAGGTAGCATAATCATTAGGTTTTTAATTGAAATCTTGTATGAATGGTTGGACAAGAGAAAATCTCTCTTTATATTAAA
ATTTGAATTTAACTTTTAAGTGAAAAGGCTTAAATATCCTAGAGGGACGATAAGACCCTATAAAACTTTACATTGTAATT
TTATTTTAATTGAATTTGTAAGTAAAGATTTAATAAGATTATTTGTTGTGTTGGGGAGACATGAGTAAAATATTATTTTA
ACTGCTTTATAAGTAATACAATTATTAGTGTACGGGAGAAAGAGATCCTTTTTAAAGATTAATAGATTAAGTTACTTTAG
GGATAACAGCGTTATTTCTTTTGAGAGTTCTTATCGAAAAAGAAGATTGCGACCTCGATGTTGAATTAAAAGTGTCTGTA
TAATGTAGGAGTTATATAAGAAGGTCTGTTCGACCTTGAAAATTTTACATGATTTGAGTTCAAACCGGTGTAAGCCAGG
>Bcz2
AAACATGTTTGTTTGAAGTTATAAAGAATCTGACCTGCCCCCTGAATAATAGGTTAAAGGGCCGCAGTATTATAACTGTG
CAAAGGTAGCATAATCATTAGGTTTTTAATTGAAATCTTGTATGAATGGTTGGACAAGAGAAAATCTCTCTTTATATTAA
AATTTGAATTTAACTTTTAAGTGAAAAGGCTTAAATATCCTAGAGGGACGATAAGACCCTATAAAACTTTACATTGTAAT
TTTATTTTAATTGAATTTGTAAGTAAAGATTTAATAAGATTATTTGTTGTGTTGGGGAGACATGAGTAAAATATTATTTT
AACTGCTTTATAAGTAATACAATTATTAGTGTACGGGAGAAAGAGATCCTTTTTAAAGATTAATAGATTAAGTTACTTTA
GGGATAACAGCGTTATTTCTTTTGAGAGTTCTTATCGAAAAAGAAGATTGCGACCTCGATGTTGAATTAAAAGTGTCTGT
ATAATGTAGGAGTTATATAAGAAGGTCTGTTCGACCTTGAAAATTTTACATGATTTGAGTTCAAACCGGTGTAAGCC
>Bes1
ACATGTTTGTTTGAAGTTATAAAGAATCTGACCTGCCCCCTGAATAATAGGTTAAAGGGCCGCAGTATTATAACTGTGCA
AAGGTAGCATAATCATTAGGTTTTTAATTGAAATCTTGTATGAATGGTTGGACAAGAGAGAATCTCTCTTTATATTAAAA
TTTGAATTTAACTTTTAAGTGAAAAGGCTTAAATATTCTAGAGGGACGATAAGACCCTATAAAACTTTACATTGTAATTT
TATTTTAGTTAAATTTATAAATAAAGATTTAATAAGATTATTTGTTGTGTTGGGGAGACATAAGTAAAATATTGTTTTAA
CTGCTTTATAAATAATACAATTATTAATGTGCAGGTGGGAGATCCTTTTTAAAGATTAATAGATTAAGTTACTTTAGGGA
TAACAGCGTAATTTCTTTTGAGAGTTCTTATCGAAAAAGAAGATTGCGACCTCGATGTTGAATTAAAAGTATCTGTATAA
TGTAGGAGTTATATAAGAAGGTCTGTTCGACCTTAAAAATTTTACATGATTTGAGTTCAAACCGGTGTAAGCCAGGTT
>Bes2
AAACATGTTTGTTTGAAGTTATAAAGAATCTGACCTGCCCCCTGAATAATAGGTTAAAGGGCCGCAGTATTATAACTGTG
CAAAGGTAGCATAATCATTAGGTTTTTAATTGAAATCTTGTATGAATGGTTGGACAAGAGAGAATCTCTCTTTATATTAA
AATTTGAATTTAACTTTTAAGTGAAAAGGCTTAAATATTCTAGAGGGACGATAAGACCCTATAAAACTTTACATTGTAAT
TTTATTTTAGTTAAATTTATAAATAAAGATTTAATAAGATTATTTGTTGTGTTGGGGAGACATAAGTAAAATATTGTTTT
AACTGCTTTATAAATAATACAATTATTAATGTGCAGGTGGGAGATCCTTTTTAAAGATTAATAGATTAAGTTACTTTAGG
GATAACAGCGTAATTTCTTTTGAGAGTTCTTATCGAAAAAGAAGATTGCGACCTCGATGTTGAATTAAAAGTATCTGTAT
AATGTAGGAGTTATATAAGAAGGTCTGTTCGACCTTAAAAATTTTACATGATTTGAGTTCAAACCGGTGTAAGCCAGGTT
GG
>Bes3
AACATGTTTGTTTGAAGTTATAAAGAATCTGACCTGCCCCCTGAATAATAGGTTAAAGGGCCGCAGTATTATAACTGTGC
AAAGGTAGCATAATCATTAGGTTTTTAATTGAAATCTTGTATGAATGGTTGGACAAGAGAGAATCTCTCTTTATATTAAA
ATTTGAATTTAACTTTTAAGTGAAAAGGCTTAAATATTCTAGAGGGACGATAAGACCCTATAAAACTTTACATTGTAATT
TTATTTTAGTTAAATTTATAAATAAAGATTTAATAAGATTATTTGTTGTGTTGGGGAGACATAAGTAAAATATTGTTTTA
ACTGCTTTATAAATAATACAATTATTAATGTGCAGGTGGGAGATCCTTTTTAAAGATTAATAGATTAAGTTACTTTAGGG
ATAACAGCGTAATTTCTTTTGAGAGTTCTTATCGAAAAAGAAGATTGCGACCTCGATGTTGAATTAAAAGTATCTGTATA
ATGTAGGAGTTATATAAGAAGGTCTGTTCGACCTTAAAAATTTTACATGATTTGAGTTCAAACCGGTGTAAGCCAGG
>Bes4
AAACATGTTTGTTTGAAGTTATAAAGAATCTGACCTGCCCCCTGAATAATAGGTTAAAGGGCCGCAGTATTATAACTGTG
CAAAGGTAGCATAATCATTAGGTTTTTAATTGAAATCTTGTATGAATGGTTGGACAAGAGAGAATCTCTCTTTATATTAA
AATTTGAATTTAACTTTTAAGTGAAAAGGCTTAAATATTCTAGAGGGACGATAAGACCCTATAAAACTTTACATTGTAAT
TTTATTTTAGTTAAATTTATAAATAAAGATTTAATAAGATTATTTGTTGTGTTGGGGAGACATAAGTAAAATATTGTTTT
AACTGCTTTATAAATAATACAATTATTAATGTGCAGGTGGGAGATCCTTTTTAAAGATTAATAGATTAAGTTACTTTAGG
GATAACAGCGTAATTTCTTTTGAGAGTTCTTATCGAAAAAGAAGATTGCGACCTCGATGTTGAATTAAAAGTATCTGTAT
AATGTAGGAGTTATATAAGAAGGTCTGTTCGACCTTAAAAATTTTACATGATTTGAGTTCAAACCGGTGTAAGCCAGGTT
>Bes5
AAAACATGTTTGTTTGAAGTTATAAAGAATCTGACCTGCCCCCTGAATAATAGGTTAAAGGGCCGCAGTATTATAACTGT
GCAAAGGTAGCATAATCATTAGGTTTTTAATTGAAATCTTGTATGAATGGTTGGACAAGAGAGAATCTCTCTTTATATTA
AAATTTGAATTTAACTTTTAAGTGAAAAGGCTTAAATATTCTAGAGGGACGATAAGACCCTATAAAACTTTACATTGTAA
TTTTATTTTAGTTAAATTTATAAATAAAGATTTAATAAGATTATTTGTTGTGTTGGGGAGACATAAGTAAAATATTGTTT
TAACTGCTTTATAAATAATACAATTATTAATGTGCAGGTGGGAGATCCTTTTTAAAGATTAATAGATTAAGTTACTTTAG
GGATAACAGCGTAATTTCTTTTGAGAGTTCTTATCGAAAAAGAAGATTGCGACCTCGATGTTGAATTAAAAGTATCTGTA
TAATGTAGGAGTTATATAAGAAGGTCTGTTCGACCTTAAAAATTTTACATGATTTGAGTTCAAACCGGTGTAAGCCAGGT
T
>Bfj1
TTGTTTGAAGTTATAAAGAATCTGACCTGCCCCCTGATTAAAGGTTAAAGGGCCGCAGTATTTATAACTGTGCAAAGGTA
GCATAATCATTAGGTTTTTAATTGGAATCTTGTATGAATGGTTGAACAAAAGAAAAACTCTCTTTATATTAAATTTTGAA
TTTAACTTTTAAGTGAAAAGGCTTAAATATTCTAAAGGGACGATAAGACCCTATAAAACTTTACATTGTAATTTTATTTT
AATTTAATTTGATTTATAAATAAAAATTTAATAAAATTATTTGTTATGTTGGGGAGACATGGGTAAATATTATTTTAACT
GCTTTATAAAATAATACAATTATTAATGTGTAAGTGAAAGATCCTTTATTTAGAGATTAATAGGTTAAGTTACTTTAGGG
ATAACAGCGTAATTTCTTTTGAGAGTTCTTATCGAAAAAGAAGATTGCGACCTCGATGTTGAATTAAAATGTCTATATAA
TGCAGGAGTTGTATAAGAAGGTCTGTTCGACCTTTAATTTTTTACATGATTTGAGTTCAAACCGGT
>Bfj2
GTTAAAGGGCCGCAGTATTTATAACTGTGCAAAGGTAGCATAATCATTAGGTTTTTAATTGGAATCTTGTATGAATGGTT
GGACAAAAGAAAAACTCTCTTTATATTAAATTTTGAATTTAACTTTTAAGTGAAAAGGCTTAAATATTCTAAAAAGACGA
TAAGACCCTATAAAACTTTACATTGTAATTTTATTTTAATTTAATTTGATTTATAAATAAAAATTTAATGAAATTATTTG
TTATGTTGGGGAGACATGGGTAAATATTATTTTAACTGCTTTATAGAATAATACAGTTATTAATGTGTAAGTGAAAGATC
CTTTATTTAGAGATTAATAGGTTAAGTTACTTTAGGGATAACAGCGTAATTTCTTTTGAGAGTTCTTATCGAAAAAGAAG
ATTGCGACCTCGATGTTGAATTAAAATGTCTATATAATGCAGGAGTTGTATAAGAAGGTCTGTTCGACCTTTAATTTTTT
ACATGATTTGAGTTCAAACCGGTGAG
>Bfj3
TGTTTGTTTGAAGTTATAAAGAATCTGACCTGCCCCCTGATCAGAGGTTAAAGGGCCGCAGTATTTATAACTGTGCAAAG
GTAGCATAATCATTAGGTTTTTAATTGGAATCTTGTATGAATGGTTGGACAAAAGAAAAACTCTCTTTATATTAAATTTT
GAATTTAACTTTTAAGTGAAAAGGCTTAAATATTCTAAAAAGACGATAAGACCCTATAAAACTTTACATTGTAATTTTAT
TTAAATTTAATTTGATTTATAAATAAAAATTTAATAAAATTATTTGTTATGTTGGGGAGACATGGGTAAATATTATTTTA
ACTGCTTTATAAAATAATACAGTTATTAATGTGTAAGTGAAAGATCCTTTATTTAGAGATTAATAGGTTAAGTTACTTTA
GGGATAACAGCGTAATTTCTTTTGAGAGTTCTTATCGAAAAAGAAGATTGCGACCTCGATGTTGAATTAAAATGTCTATA
TAATGCAGGAGTTGTATAAGAAGGTCTGTTCGACCTTTAATTTTTTACATGATTTGAGTTCAAACCGGTGAGA
>Bfj4
TGTTTGTTTGAAGTTATAAAGAATCTGACCTGCCCCCTGATCAGAGGTTAAAGGGCCGCAGTATTTATAACTGTGCAAAG
GTAGCATAATCATTAGGTTTTTAATTGGAATCTTGTATGAATGGTTGGACAAAAGAAAAACTCTCTTTATATTAAATTTT
GAATTTAACTTTTAAGTGAAAAGGCTTAAATATTCTAAAAAGACGATAAGACCCTATAAAACTTTACATTGTAATTTTAT
TTAAATTTAATTTGATTTATAAATAAAAATTTAATAAAATTATTTGTTATGTTGGGGAGACATGGGTAAATATTATTTTA
ACTGCTTTATAAAATAATACAGTTATTAATGTGTAAGTGAAAGATCCTTTATTTAGAGATTAATAGGTTAAGTTACTTTA
GGGATAACAGCGTAATTTCTTTTGAGAGTTCTTATCGAAAAAGAAGATTGCGACCTCGATGTTGAATTAAAATGTCTATA
TAATGCAGGAGTTGTATAAGAAGGTCTGTTCGACCTTTAATTTTTTACATGATTTGAGTTCAAACCGGTGAGAG
>Blc1
AAAACATGTTTGTTTGAAGTTATAAAGAATCTGACCTGCCCCCTGAATGATGGGTTAAAGGGCCGCAGTATTATAACTGT
GCAAAGGTAGCATAATCATTAGGTTTTTAATTGAAATCTTGTATGAATGGTTGGACAAGAGAAAGTCTCTCTTTATATTA
AAATTTGAATTTAACTTTTAAGTGAAAAGGCTTAAATATCCTAGAGGGACGATAAGACCCTATAAAACTTTACATTGTAA
TTTTATTTTAATTGAATTTATAAATAAAGATTTAATAAGATTATTTGTTGTGTTGGGGAGACATGAGTAAAATATTGTTT
TAACTGCTTTATAAATAATACAATTATTAGTGTGTAGGTGAGAGATCCTTTTTAAAGATTAATAGATTAAGTTACTTTAG
GGATAACAGCGTAATTTCTTTTGAGAGCTCTTATCGAAAAAGAAGATTGCGACCTCGATGTTGAATTAAAAGTATCTGTA
TAATGTAGGAGTTATATAAGAAGGTCTGTTCGACCTTAAAAATTTTACATGATTTGAGTTCAAACCGGTGTAAGCCAGGT
T
>Blc2
AACATGTTTGTTTGAAGTTATAAAGAATCTGACCTGCCCCCTGAATGATGGGTTAAAGGGCCGCAGTATTATAACTGTGC
AAAGGTAGCATAATCATTAGGTTTTTAATTGAAATCTTGTATGAATGGTTGGACAAAAGAAAGTCTCTCTTTATATTAAA
ATTTGAATTTAACTTTTAAGTGAAAAGGCTTAAATATCCTAGAGGGACGATAAGACCCTATAAAACTTTACATTGTAATT
TTATTTTAATTGAATTTATAAATAAAGATTTAATAAGATTATTTGTTGTGTTGGGGAGACATGAGTAAAATATTGTTTTA
ACTGCTTTATAAATAATACAATTATTAGTGTGTAGGTGAGAGATCCTTTTTAAAGATTAATAGATTAAGTTACTTTAGGG
ATAACAGCGTAATTTCTTTTGAGAGCTCTTATCGAAAAAGAAGATTGCGACCTCGATGTTGAATTAAAAGTATCTGTATA
ATGTAGGAGTTATATAAGAAGGTCTGTTCGACCTTAAAAATTTTACATGATTTGAGTTCAAACCGGTGTAAGCCAGGTT
>Blc3
AACATGTTTGTTTGAAGTTATAAAGAATCTGACCTGCCCCCTGAATGATGGGTTAAAGGGCCGCAGTATTATAACTGTGC
AAAGGTAGCATAATCATTAGGTTTTTAATTGAAATCTTGTATGAATGGTTGGACAAAAGAAAGTCTCTCTTTATATTAAA
ATTTGAATTTAACTTTTAAGTGAAAAGGCTTAAATATCCTAGAGGGACGATAAGACCCTATAAAACTTTACATTGTAATT
TTATTTTAATTGAATTTATAAATAAAGATTTAATAAGATTATTTGTTGTGTTGGGGAGACATGAGTAAAATATTGTTTTA
ACTGCTTTATAAATAATACAATTATTAGTGTGTAGGTGAGAGATCCTTTTTAAAGATTAATAGATTAAGTTACTTTAGGG
ATAACAGCGTAATTTCTTTTGAGAGCTCTTATCGAAAAAGAAGATTGCGACCTCGATGTTGAATTAAAAGTATCTGTATA
ATGTAGGAGTTATATAAGAAGGTCTGTTCGACCTTAAAAATTTTACATGATTTGAGTTCAAACCGGTGTAAGCCAGGTT
>Bna1
ATGTTTGTTTGAAGTTATAAAGAATCTGACCTGCCCCCTGAATAATAGGTTAAAGGGCCGCAGTATTATAACTGTGCAAA
GGTAGCATAATCATTAGGTTTTTAATTGAAATCTCGTATGAATGGTTGGACAAGAGAAAATCTCTCTTTATATTAAAATT
TGAATTTAACTTTTAAGTGAAAAGGCTTAAATATTCTAGAGGGACGATAAGACCCTATAAAACTTTACATTGTAATTTTA
TTTTAGTTAAATTTATAAATAAAGATTTAATAAGATTATTTGTTGTGTTGGGGAGACATGAGTAAAATATTGTTTTAACT
GCTTTATAAATAATACAATTATTAATGTGTAAGTGGGAGATCCTTTTTAAAGATTAATAGATTAAGTTACTTTAGGGATA
ACAGCGTAATTTCTTTTGAGAGTTCTTATCGAAAGAGAAGATTGCGACCTCGATGTTGAATTAAAAGTATCTGTATAATG
TAGGAGTTATATAAGAAGGTCTGTTCGACCTTAAAAATTTTACATGATTTGAGTTCAAACCGGTGTAAGCCAGGTTGG
>Bna2
TGTTTGTTTGAAGTTATAAAGAATCTGACCTGCCCCCTGAATAATAGGTTAAAGGGCCGCAGTATTATAACTGTGCAAAG
GTAGCATAATCATTAGGTTTTTAATTGAAATCTCGTATGAATGGTTGGACAAGAGAAAATCTCTCTTTATATTAAAATTT
GAATTTAACTTTTAAGTGAAAAGGCTTAAATATTCTAGAGGGACGATAAGACCCTATAAAACTTTACATTGTAATTTTAT
TTTAGTTAAATTTATAAATAAAGATTTAATAAGATTATTTGTTGTGTTGGGGAGACATGAGTAAAATATTGTTTTAACTG
CTTTATAAATAATACAATTATTAATGTGTAAGTGGGAGATCCTTTTTAAAGATTAATAGATTAAGTTACTTTAGGGATAA
CAGCGTAATTTCTTTTGAGAGTTCTTATCGAAAGAGAAGATTGCGACCTCGATGTTGAATTAAAAGTATCTGTATAATGT
AGGAGTTATATAAGAAGGTCTGTTCGACCTTAAAAATTTTACATGATTTGAGTTCAAACCGGTGTAAGCCAGG
>Bna3
ATGTTTGTTTGAAGTTATAAAGAATCTGACCTGCCCCCTGAATAATAGGTTAAAGGGCCGCAGTATTATAACTGTGCAAA
GGTAGCATAATCATTAGGTTTTTAATTGAAATCTCGTATGAATGGTTGGACAAGAGAAAATCTCTCTTTATATTAAAATT
TGAATTTAACTTTTAAGTGAAAAGGCTTAAATATTCTAGAGGGACGATAAGACCCTATAAAACTTTACATTGTAATTTTA
TTTTAGTTAAATTTATAAATAAAAATTTAATAAGATTATTTGTTGTGTTGGGGAGACATGAGTAAAATATTGTTTTAACT
GCTTTATAAATAATACAATTATTAATGTGTAAGTGGGAGATCCTTTTTAAAGATTAATAGATTAAGTTACTTTAGGGATA
ACAGCGTAATTTCTTTTGAGAGTTCTTATCGAAAGAGAAGATTGCGACCTCGATGTTGAATTAAAAGTATCTGTATAATG
TAGGAGTTATATAAGAAGGTCTGTTCGACCTTAAAAATTTTACATGATTTGAGTTCAAACCGGCGTAAGCCAGGTT
>Bna4
TGTTTGTTTGAAGTTATAAAGAATCTGACCTGCCCCCTGAATAATAGGTTAAAGGGCCGCAGTATTATAACTGTGCAAAG
GTAGCATAATCATTAGGTTTTTAATTGAAATCTCGTATGAATGGTTGGACAAGAGAAAATCTCTCTTTATATTAAAATTT
GAATTTAACTTTTAAGTGAAAAGGCTTAAATATTCTAGAGGGACGATAAGACCCTATAAAACTTTACATTGTAATTTTAT
TTTAGTTAAATTTATAAATAAAAATTTAATAAGATTATTTGTTGTGTTGGGGAGACATGAGTAAAATATTGTTTTAACTG
CTTTATAAATAATACAATTATTAATGTGTAAGTGGGAGATCCTTTTTAAAGATTAATAGATTAAGTTACTTTAGGGATAA
CAGCGTAATTTCTTTTGAGAGTTCTTATCGAAAGAGAAGATTGCGACCTCGATGTTGAATTAAAAGTATCTGTATAATGT
AGGAGTTATATAAGAAGGTCTGTTCGACCTTAAAAATTTTACATGATTTGAGTTCAAACCGGCGTAAGCCAGGTT
>Bna5
AAACATGTTTGTTTGAAGTTATAAAGAATCTGACCTGCCCCCTGAATAATAGGTTAAAGGGCCGCAGTATTATAACTGTG
CAAAGGTAGCATAATCATTAGGTTTTTAATTGAAATCTCGTATGAATGGTTGGACAAGAGAAAATCTCTCTTTATATTAA
AATTTGAATTTAACTTTTAAGTGAAAAGGCTTAAATATTCTAGAGGGACGATAAGACCCTATAAAACTTTACATTGTAAT
TTTATTTTAGTTAAATTTATAAATAAAGATTTAATAAGATTATTTGTTGTGTTGGGGAGACATGAGTAAAATATTGTTTT
AACTGCTTTATAAATAATACAATTATTAATGTGTAAGTGGGAGATCCTTTTTAAAGATTAATAGATTAAGTTACTTTAGG
GATAACAGCGTAATTTCTTTTGAGAGTTCTTATCGAAAGAGAAGATTGCGACCTCGATGTTGAATTAAAAGTATCTGTAT
AATGTAGGAGTTATATAAGAAGGTCTGTTCGACCTTAAAAATTTTACATGATTTGAGTTCAAACCGGTGTAAGCCAGGTT
>Bna6
ATGTTTGTTTGAAGTTATAAAGAATCTGACCTGCCCCCTGAATAATAGGTTAAAGGGCCGCAGTATTATAACTGTGCAAA
GGTAGCATAATCATTAGGTTTTTAATTGAAATCTCGTATGAATGGTTGGACAAGAGAAAATCTCTCTTTATATTAAAATT
TGAATTTAACTTTTAAGTGAAAAGGCTTAAATATTCTAGAGGGACGATAAGACCCTATAAAACTTTACATTGTAATTTTA
TTTTAGTTAAATTTATAAATAAAAATTTAATAAGATTATTTGTTGTGTTGGGGAGACATGAGTAAAATATTGTTTTAACT
GCTTTATAAATAATACAATTATTAATGTGTAAGTGGGAGATCCTTTTTAAAGATTAATAGATTAAGTTACTTTAGGGATA
ACAGCGTAATTTCTTTTGAGAGTTCTTATCGAAAGAGAAGATTGCGACCTCGATGTTGAATTAAAAGTATCTGTATAATG
TAGGAGTTATATAAGAAGGTCTGTTCGACCTTAAAAATTTTACATGATTTGAGTTCAAACCGGCGTAAGCCAGGTT
>Blx1
AACATGTTTGTTTGAAGTTATAAAGAATCTGACCTGCCCCCTGAATAATAGGTTAAAGGGCCGCAGTATTATAACTGTGC
AAAGGTAGCATAATCATTAGGTTTTTAATTGAAATCTTGTATGAATGGTTGGACAAAAGAGAATCTCTCTTTATATTAAA
ATTTGAATTTAACTTTTAAGTGAAAAGGCTTAAATAGCCTAGAGGGACGATAAGACCCTATAAAACTTTACATTGTAATT
TTATTTTAATTGAATTTATAAATAAAGATTTAATAAGATTATTTGTTTTGTTGGGGAGACATGAGTAAAATATTGTTTTA
ACTGCTTTATAAATAATACAATTATTAGTGTGCAGGTGAGAGATCCTTTTTAAAGATTAATAAATTAAGTTACTTTAGGG
ATAACAGCGTAATTTCTTTTGAGAGTTCTTATCGAAAAAGAAGATTGCGACCTCGATGTTGAATTAAAAGTATCTGTATA
ATGTAGGAGTTATATAAGAAGGTCTGTTCGACCTTAAAATTTTTACATGATTTGAGTTCAAACCGGCGTAAGCCAGGTT
>Blx2
ACATGTTTGTTTGAAGTTATAAAGAATCTGACCTGCCCCCTGAATAATAGGTTAAAGGGCCGCAGTATTATAACTGTGCA
AAGGTAGCATAATCATTAGGTTTTTAATTGAAATCTTGTATGAATGGTTGGACAAAAGAGAATCTCTCTTTATATTAAAA
TTTGAATTTAACTTTTAAGTGAAAAGGCTTAAATATCCTAGAGGGACGATAAGACCCTATAAAACTTTACATTGTAATTT
TATTTTAATTGAATTTATAAATAAAGATTTAATAAGATTATTTGTTTTGTTGGGGAGACATGAGTAAAATATTGTTTTAA
CTGCTTTATAAATAATACAATTATTAGTGTGCAGGTGAGAGATCCTTTTTAAAGATTAATAAATTAAGTTACTTTAGGGA
TAACAGCGTAATTTCTTTTGAGAGTTCTTATCGAAAAAGAAGATTGCGACCTCGATGTTGAATTAAAAGTATCTGTATAA
TGTAGGAGTTATATAAGAAGGTCTGTTCGACCTTAAAAATTTTACATGATTTGAGTTCAAACCGGCGTAAGCCAGGTTG
>Byx1
GTTTGTTTGGAGTTATAAAGAATCTAACCTGCCCCCTGATTTAAAGGTTAAAGGGCCGCAGTATTTATAACTGTGCAAAG
GTAGCATAATCATTAGGTTTTTAATTGGAATCTTGTATGAATGGTTGGACAAAAGAAAAACTCTCTTTATTTTAGATTTT
GAATTTAACTTTTAAGTGAAAAGGCTTAAATATTCTAAAGGGACGATAAGACCTTATAAAACTTTATATTGTAGTTTTAT
TTTAATTTAATTTGATTTATAAATAAAAATTTAATAAAATTATTTGTTATGTTGGGGAGACATGGGTAAATATTATTTTA
ACTGCTTTATAAATAATACAATTATTAGTGTGTAAGTAAAGGATCCTTTGTTAAAGATTAGTAGATTAAGTTACTTTAGG
GATAACAGCGTAATTTTTTTTGAGAGTTCTTATCGAAAAAGAAGATTGCGACCTCGATGTTGAATTAAAATGTCTATATA
ATGAAGGAGTTATATGAGAAGGTCTGTTCGACCTTTAAAATTTTACATGATTTGAGTTCAAACCGGTGAGAGCC
>Byx2
ATGTTTGTTTGGAGTTATAAAGAATCTAACCTGCCCCCTGATTTAAAGGTTAAAGGGCCGCAGTATTTATAACTGTGCAA
AGGTAGCATAATCATTAGGTTTTTAATTGGAATCTTGTATGAATGGTTGGACAAAAGAAAAACTCTCTTTATTTTAGATT
TTGAATTTAACTTTTAAGTGAAAAGGCTTAAATATTCTAAAGGGACGATAAGACCCTATAAAACTTTATATTATAGTTTT
ATTTTAATTTAATTTGATTTATAAATAAAAATTTAATAAAATTATTTGTTATGTTGGGGAGACATGGGTAAATATTATTT
TAACTGCTTTATAAATAATACAATTATTAGTGTGTAAGTAAAGGATCCTTTGTTAAAGATTAGTAGATTAAGTTACTTTA
GGGATAACAGCGTAATTTTTTTTGAGAGTTCTTATCGAAAAAGAAGATTGCGACCTCGATGTTGAATTAAAATGTCTATA
TAATGAAGGAGTTATATGAGAAGGTCTGTTCGACCTTTAAAATTTTACATGATTTGAGTTCAAACCGGTGAGAGCCAGGT
T
>Byx3
AAACATGTTTGTTTGGAGTTATAAAGAATCTAACCTGCCCCCTGATTTAAAGGTTAAAGGGCCGCAGTATTTATAACTGT
GCAAAGGTAGCATAATCATTAGGTTTTTAATTGGAATCTTGTATGAATGGTTGGACAAAAGAAAAACTCTCTTTATTTTA
GATTTTGAATTTAACTTTTAAGTGAAAAGGCTTAAATATTCTAAAGGGACGATAAGACCCTATAAAACTTTATATTGTAG
TTTTATTTTAATTTAATTTGATTTATAAATAAAAATTTAATAAAATTATTTGTTATGTTGGGGAGACATGGGTAAATATT
ATTTTAACTGCTTTATAAATAATACAATTATTAGTGTGTAAGTAAAGGATCCTTTGTTAAAGATTAGTAGATTAAGTTAC
TTTAGGGATAACAGCGTAATTTTTTTTGAGAGTTCTTATCGAAAAAGAAGATTGCGACCTCGATGTTGAATTAAAGTGTC
TATATAATGAAGGAGTTATATGAGAAGGTCTGTTCGACCTTTAAAATTTTACATGATTTGAGTTCAAACCGGTGAGAGCC
AGG
>Candidiopotamon rathbunae
GTTTGTTTGGAGGTATAAGTAATTTGGCCTGCCCCCTGATAATAGTAATTAAAGGGCCGCAGTATTTTAACTGTGCAAAG
GTAGCATAGTCATTAGGTTTTTAATTGAAATCTTGTATGAATGGTTGGACAAAAGAGATACTCTCTTTATATTAATGTTG
AATTTAACTTTTAAGTGAAAAGGCTTAAATAATCTAAGGGGACGATAAGACCCTATAAAACTTTATATTATAATTATGTC
TTAGTGAATTTTAGATAAAGATTTGATTTAATTATTTATTATGTTGGGGAGACATAGGTAAAATATTATTTTAACTGCTT
ATAATTAATACAATAATTTGTGAATAAGTAAGAGATCCTTTTTGAAGATTAATAAGTTAAGTTACTTTAGGGATAACAGC
GTAATTTCTTTTGAGAGTTCTTATCGATAAAGGAGGTTGCGACCTCGATGTTGAATTAAAAAATCTTTATAATGAAGAAG
TTATATTAGAAGGTCTGTTCGACCTTTAAAATTTTACATGATTTGAGTTCAAACCGGTGTGAG
>Geothelphusa dehaani
GTTTATTTGTAGTTATAAATAATTTGGCCTGCCCCCTGATTTTGAATTAAAGGGCCGCAGTATTAATAACTGTGCAAAGG
TAGCATAATCATTAGGTTTTTAATTGGAATCTTGTATGAATGGTTAGACAAAAGAGTAACTCTCTTTATATTAATTTTGA
ATTTAACTTTTAAGTGAAAAGGCTTAAATAAGCTAAGGGGACGATAAGACCCTATAAAACTTTACATTGTAGTTATATTT
TATTGAATTTATAAAATAAAAATTTAATTTAATTATTTGTTATGTTGGGGAGATATAAGTAAAATTTATTTTAACTGCTT
AGTAGTTATAACAATTATTAGTGATAATTTTGTAGAAGATCCTTTTTTAAGATTAGCAGGTTAAGTTACTTTAGGGATAA
CAGCGTAATTTCCTTTAAGAGTTCTTATCGAAAAGGAAGGTTGCGACCTCGATGTTGAATTAAAAAATCTATATAATGAA
GAGGTTATATAAGAAGGTCTGTTCGACCTTTAAAATTTTACATGATTTGAGTTCAAACCGGTGTAAG
>Himalayapotamon atkinsonianum
GTCTATTTGTGGTTATAAATAGTCTGGCCTGCCCACTGATAAATATTAAAGGGCCGCGGTATTCTAACCGTGCAAAGGTA
GCATAATCATTAGGTTTTTAATTAAGATCTTGTATGAATGGTTAGACAAAAAAAATCCTATCTCTATCTTAATTCTTGAA
TTTAACTTTTAAGTGAAAAGGCTTAAATATATTAAAGGGACGATAAGACCCTATAAAACTTTACATCATAATTTTATTTA
ATTAAATTTTAAAATAAAAATCTAATGAAATAAAATGTTTTGTTGGGGAGACAAAGGTAAAATGTATTTTAACTGCTTAA
AATTTAAACACGTATATTTGAAGATTAAAAATGATCCTTTATAAAGATTATAAAATTAAGTTACTTTAGGGATAACAGCG
TAATTTTTTTTAAGAGTTCTTATCGAAAAAAAAGTTTGCGACCTCGATGTTGAATTAAAATATCTCTATAGTGCAGAAGC
TTTAGAAGAAGGTCTGTTCGACCTTTAATTTTTTACATGATTTGAGTTCAAACCGGTGTGAG
>Ryukyum yaeyamense
GTTTGTTTGTAGATATAAATGATTTGGCCTGCCCCCTGATTTAGGATTAAAGGGCCGCAGTATTATAACTGTGCAAAGGT
AGCATAGTCATTAGGTTTTTAATTGGGATCTTGTATGAATGGTTGGACAAAAGAAATACTCTCTTTGTATTTAATTTTGA
ATTTAACTTTTAAGTGAGAAGGCTTAAATAATCTAAGGGGACGATAAGACCCTATAAAACTTTATATTGTAGTTATATTG
TAGTGAATTTGTTAATAAAAATTTAATTTAATTATTTATTGTGTTGGGGAGATGTAAGTAAAATTTATTTTAACTGCTTA
TAATTAATACAGTTATTTGTGAAGAAAAGTAGAAGATCCTTTTTAAAGATTAATAGATTAAGTTACTTTAGGGATAACAG
TGTAATTTCTTTTGAGAGTTCTTATCGATAAAGAAGGTTGCAACCTCGATGTTGAATTAAAAGTTCTATATAATGAAGAA
GTTATATAAGAAGGTCTGTTCGACCTTTAAAATTTTACATGATTTGAGTTCAAACCGGTGTGAG
