# Supplementary material for: Two new species and the molecular phylogeography of the freshwater crab genus Bottapotamon (Crustacea: Decapoda: Brachyura: Potamidae)
Source: PeerJ. 2019 Nov 15;7:e7980. doi: 10.7717/peerj.7980 (PMC6859911; doi:10.7717/peerj.7980)
Supplement: Supplemental Information 4 [file peerj-07-7980-s004.nwk]

((((((((((Bna3:0.00393532,Bna4:0.00235275)0.6650:0.00076887,Bna6:0.00000000)0.9950:0.00396155,Bna5:0.00072275)1.0000:0.00663535,(Bna1:0.00000000,Bna2:0.00000000)0.9980:0.00212130)1.0000:0.01433517,((Bes3:0.00000000,Bes4:0.00000000)0.6440:0.00077800,(Bes2:0.00234119,(Bes1:0.00000000,Bes5:0.00000000)0.4170:0.00000000)0.5730:0.00000000)1.0000:0.01124171)0.8120:0.00570927,(Blx1:0.00314846,Blx2:0.00000000)1.0000:0.02122310)0.6530:0.00406847,(Bcz1:0.00000000,Bcz2:0.00638558)1.0000:0.01756295)0.5630:0.00797170,(Blc1:0.00000000,(Blc2:0.00000000,Blc3:0.00000000)0.7440:0.00078085)1.0000:0.00789221)0.9990:0.02540015,(((Byx1:0.00078398,Byx3:0.00078378)0.4610:0.00000000,Byx2:0.00078397)1.0000:0.01613649,(Bfj1:0.00870969,(Bfj2:0.00729673,(Bfj3:0.00078404,Bfj4:0.00000000)0.9990:0.00554009)0.9530:0.00763371)0.9700:0.01187831)0.9950:0.03145692)1.0000:0.29365677,('Ryukyum_yaeyamense':0.05981592,('Candidiopotamon_rathbunae':0.06997742,('Geothelphusa_dehaani':0.05549056,'Himalayapotamon_atkinsonianum':0.16268387)0.7040:0.02457244)0.6400:0.00000000)1.0000:0.17918629);
