# Supplementary material for: Two new species and the molecular phylogeography of the freshwater crab genus Bottapotamon (Crustacea: Decapoda: Brachyura: Potamidae)
Source: PeerJ. 2019 Nov 15;7:e7980. doi: 10.7717/peerj.7980 (PMC6859911; doi:10.7717/peerj.7980)
Supplement: Supplemental Information 5 [file peerj-07-7980-s005.tre]

#NEXUS
[ID: 2142663601]
begin taxa;
	dimensions ntax=29;
	taxlabels
		Bcz1
		Bcz2
		Bes1
		Bes2
		Bes3
		Bes4
		Bes5
		Bfj1
		Bfj2
		Bfj3
		Bfj4
		Blc1
		Blc2
		Blc3
		Blx1
		Blx2
		Bna1
		Bna2
		Bna3
		Bna4
		Bna5
		Bna6
		Byx1
		Byx2
		Byx3
		Candidiopotamon_rathbunae
		Geothelphusa_dehaani
		Himalayapotamon_atkinsonianum
		Ryukyum_yaeyamense
		;
end;
begin trees;
	translate
		1	Bcz1,
		2	Bcz2,
		3	Bes1,
		4	Bes2,
		5	Bes3,
		6	Bes4,
		7	Bes5,
		8	Bfj1,
		9	Bfj2,
		10	Bfj3,
		11	Bfj4,
		12	Blc1,
		13	Blc2,
		14	Blc3,
		15	Blx1,
		16	Blx2,
		17	Bna1,
		18	Bna2,
		19	Bna3,
		20	Bna4,
		21	Bna5,
		22	Bna6,
		23	Byx1,
		24	Byx2,
		25	Byx3,
		26	Candidiopotamon_rathbunae,
		27	Geothelphusa_dehaani,
		28	Himalayapotamon_atkinsonianum,
		29	Ryukyum_yaeyamense
		;
   tree con_all_compat = [&U] (29[&prob=1.00000000e+000,prob_stddev=0.00000000e+000,prob_range={1.00000000e+000,1.00000000e+000},prob(percent)="100",prob+-sd="100+-0"]:5.455104e-002[&length_mean=5.48612139e-002,length_median=5.45510400e-002,length_95%HPD={3.70056200e-002,7.30141300e-002}],26[&prob=1.00000000e+000,prob_stddev=0.00000000e+000,prob_range={1.00000000e+000,1.00000000e+000},prob(percent)="100",prob+-sd="100+-0"]:6.391166e-002[&length_mean=6.42966177e-002,length_median=6.39116600e-002,length_95%HPD={4.46854300e-002,8.44476500e-002}],(((((1[&prob=1.00000000e+000,prob_stddev=0.00000000e+000,prob_range={1.00000000e+000,1.00000000e+000},prob(percent)="100",prob+-sd="100+-0"]:5.870601e-004[&length_mean=8.48407315e-004,length_median=5.87060100e-004,length_95%HPD={3.36599600e-008,2.56557500e-003}],2[&prob=1.00000000e+000,prob_stddev=0.00000000e+000,prob_range={1.00000000e+000,1.00000000e+000},prob(percent)="100",prob+-sd="100+-0"]:6.493977e-003[&length_mean=6.78098320e-003,length_median=6.49397700e-003,length_95%HPD={2.59150500e-003,1.15444700e-002}])[&prob=1.00000000e+000,prob_stddev=0.00000000e+000,prob_range={1.00000000e+000,1.00000000e+000},prob(percent)="100",prob+-sd="100+-0"]:1.742141e-002[&length_mean=1.77318287e-002,length_median=1.74214100e-002,length_95%HPD={1.05383000e-002,2.58683400e-002}],(((((3[&prob=1.00000000e+000,prob_stddev=0.00000000e+000,prob_range={1.00000000e+000,1.00000000e+000},prob(percent)="100",prob+-sd="100+-0"]:5.226913e-004[&length_mean=7.47331056e-004,length_median=5.22691300e-004,length_95%HPD={1.57193600e-008,2.21771200e-003}],7[&prob=1.00000000e+000,prob_stddev=0.00000000e+000,prob_range={1.00000000e+000,1.00000000e+000},prob(percent)="100",prob+-sd="100+-0"]:5.234591e-004[&length_mean=7.47582636e-004,length_median=5.23459100e-004,length_95%HPD={9.98737800e-008,2.21286600e-003}])[&prob=2.35950937e-001,prob_stddev=4.38376979e-003,prob_range={2.32851143e-001,2.39050730e-001},prob(percent)="24",prob+-sd="24+-0"]:5.112509e-004[&length_mean=7.35020582e-004,length_median=5.11250900e-004,length_95%HPD={6.53769800e-007,2.21976600e-003}],4[&prob=1.00000000e+000,prob_stddev=0.00000000e+000,prob_range={1.00000000e+000,1.00000000e+000},prob(percent)="100",prob+-sd="100+-0"]:2.746313e-003[&length_mean=3.00999625e-003,length_median=2.74631300e-003,length_95%HPD={5.09722500e-004,6.01245000e-003}])[&prob=4.00406640e-001,prob_stddev=6.17498756e-003,prob_range={3.96040264e-001,4.04773015e-001},prob(percent)="40",prob+-sd="40+-1"]:9.688460e-004[&length_mean=1.21507389e-003,length_median=9.68846000e-004,length_95%HPD={7.67456100e-008,3.19405300e-003}],(5[&prob=1.00000000e+000,prob_stddev=0.00000000e+000,prob_range={1.00000000e+000,1.00000000e+000},prob(percent)="100",prob+-sd="100+-0"]:5.109197e-004[&length_mean=7.43152595e-004,length_median=5.10919700e-004,length_95%HPD={5.57098800e-008,2.19366200e-003}],6[&prob=1.00000000e+000,prob_stddev=0.00000000e+000,prob_range={1.00000000e+000,1.00000000e+000},prob(percent)="100",prob+-sd="100+-0"]:5.309463e-004[&length_mean=7.46534821e-004,length_median=5.30946300e-004,length_95%HPD={1.10319000e-008,2.17703400e-003}])[&prob=8.12279181e-001,prob_stddev=2.92251319e-003,prob_range={8.10212652e-001,8.14345710e-001},prob(percent)="81",prob+-sd="81+-0"]:1.157628e-003[&length_mean=1.39837405e-003,length_median=1.15762800e-003,length_95%HPD={3.24706600e-007,3.38485800e-003}])[&prob=1.00000000e+000,prob_stddev=0.00000000e+000,prob_range={1.00000000e+000,1.00000000e+000},prob(percent)="100",prob+-sd="100+-0"]:1.126898e-002[&length_mean=1.15733407e-002,length_median=1.12689800e-002,length_95%HPD={5.28544600e-003,1.82348100e-002}],((17[&prob=1.00000000e+000,prob_stddev=0.00000000e+000,prob_range={1.00000000e+000,1.00000000e+000},prob(percent)="100",prob+-sd="100+-0"]:4.983743e-004[&length_mean=7.28922910e-004,length_median=4.98374300e-004,length_95%HPD={2.12233900e-008,2.22493500e-003}],18[&prob=1.00000000e+000,prob_stddev=0.00000000e+000,prob_range={1.00000000e+000,1.00000000e+000},prob(percent)="100",prob+-sd="100+-0"]:5.350859e-004[&length_mean=7.49623045e-004,length_median=5.35085900e-004,length_95%HPD={1.82071400e-007,2.22582000e-003}])[&prob=9.39637358e-001,prob_stddev=1.41411929e-004,prob_range={9.39537364e-001,9.39737351e-001},prob(percent)="94",prob+-sd="94+-0"]:2.393896e-003[&length_mean=2.69350155e-003,length_median=2.39389600e-003,length_95%HPD={2.22221800e-005,5.82393400e-003}],(((19[&prob=1.00000000e+000,prob_stddev=0.00000000e+000,prob_range={1.00000000e+000,1.00000000e+000},prob(percent)="100",prob+-sd="100+-0"]:4.312811e-003[&length_mean=4.54836627e-003,length_median=4.31281100e-003,length_95%HPD={1.23037500e-003,8.18012300e-003}],20[&prob=1.00000000e+000,prob_stddev=0.00000000e+000,prob_range={1.00000000e+000,1.00000000e+000},prob(percent)="100",prob+-sd="100+-0"]:2.813513e-003[&length_mean=3.06181294e-003,length_median=2.81351300e-003,length_95%HPD={5.66932200e-004,6.08863600e-003}])[&prob=9.52569829e-001,prob_stddev=2.35686548e-004,prob_range={9.52403173e-001,9.52736484e-001},prob(percent)="95",prob+-sd="95+-0"]:1.252606e-003[&length_mean=1.49551126e-003,length_median=1.25260600e-003,length_95%HPD={9.09651800e-006,3.56937800e-003}],22[&prob=1.00000000e+000,prob_stddev=0.00000000e+000,prob_range={1.00000000e+000,1.00000000e+000},prob(percent)="100",prob+-sd="100+-0"]:5.279949e-004[&length_mean=7.57869744e-004,length_median=5.27994900e-004,length_95%HPD={8.78774000e-008,2.28795200e-003}])[&prob=1.00000000e+000,prob_stddev=0.00000000e+000,prob_range={1.00000000e+000,1.00000000e+000},prob(percent)="100",prob+-sd="100+-0"]:4.313167e-003[&length_mean=4.57812491e-003,length_median=4.31316700e-003,length_95%HPD={1.28064900e-003,8.31094400e-003}],21[&prob=1.00000000e+000,prob_stddev=0.00000000e+000,prob_range={1.00000000e+000,1.00000000e+000},prob(percent)="100",prob+-sd="100+-0"]:1.206862e-003[&length_mean=1.45420143e-003,length_median=1.20686200e-003,length_95%HPD={8.44315600e-007,3.53876900e-003}])[&prob=1.00000000e+000,prob_stddev=0.00000000e+000,prob_range={1.00000000e+000,1.00000000e+000},prob(percent)="100",prob+-sd="100+-0"]:7.076251e-003[&length_mean=7.37131493e-003,length_median=7.07625100e-003,length_95%HPD={2.67111000e-003,1.24133500e-002}])[&prob=1.00000000e+000,prob_stddev=0.00000000e+000,prob_range={1.00000000e+000,1.00000000e+000},prob(percent)="100",prob+-sd="100+-0"]:1.423311e-002[&length_mean=1.45574897e-002,length_median=1.42331100e-002,length_95%HPD={7.93609000e-003,2.21997300e-002}])[&prob=9.94267049e-001,prob_stddev=1.13129543e-003,prob_range={9.93467102e-001,9.95066996e-001},prob(percent)="99",prob+-sd="99+-0"]:6.152732e-003[&length_mean=6.47500233e-003,length_median=6.15273200e-003,length_95%HPD={1.84043900e-003,1.16234800e-002}],(15[&prob=1.00000000e+000,prob_stddev=0.00000000e+000,prob_range={1.00000000e+000,1.00000000e+000},prob(percent)="100",prob+-sd="100+-0"]:3.501648e-003[&length_mean=3.73924584e-003,length_median=3.50164800e-003,length_95%HPD={9.45441300e-004,7.09057300e-003}],16[&prob=1.00000000e+000,prob_stddev=0.00000000e+000,prob_range={1.00000000e+000,1.00000000e+000},prob(percent)="100",prob+-sd="100+-0"]:5.326991e-004[&length_mean=7.71618771e-004,length_median=5.32699100e-004,length_95%HPD={3.68187800e-008,2.31722800e-003}])[&prob=1.00000000e+000,prob_stddev=0.00000000e+000,prob_range={1.00000000e+000,1.00000000e+000},prob(percent)="100",prob+-sd="100+-0"]:2.013220e-002[&length_mean=2.04547019e-002,length_median=2.01322000e-002,length_95%HPD={1.20781800e-002,2.94099800e-002}])[&prob=9.61069262e-001,prob_stddev=1.69694315e-003,prob_range={9.59869342e-001,9.62269182e-001},prob(percent)="96",prob+-sd="96+-0"]:4.965488e-003[&length_mean=5.31114647e-003,length_median=4.96548800e-003,length_95%HPD={7.56191600e-004,1.05315200e-002}])[&prob=9.98466769e-001,prob_stddev=1.88549238e-004,prob_range={9.98333444e-001,9.98600093e-001},prob(percent)="100",prob+-sd="100+-0"]:8.114757e-003[&length_mean=8.42908807e-003,length_median=8.11475700e-003,length_95%HPD={2.70069300e-003,1.45940800e-002}],(12[&prob=1.00000000e+000,prob_stddev=0.00000000e+000,prob_range={1.00000000e+000,1.00000000e+000},prob(percent)="100",prob+-sd="100+-0"]:7.426765e-004[&length_mean=9.99954392e-004,length_median=7.42676500e-004,length_95%HPD={2.47922800e-007,2.82070100e-003}],(13[&prob=1.00000000e+000,prob_stddev=0.00000000e+000,prob_range={1.00000000e+000,1.00000000e+000},prob(percent)="100",prob+-sd="100+-0"]:5.265177e-004[&length_mean=7.50359452e-004,length_median=5.26517700e-004,length_95%HPD={9.68187300e-008,2.24383000e-003}],14[&prob=1.00000000e+000,prob_stddev=0.00000000e+000,prob_range={1.00000000e+000,1.00000000e+000},prob(percent)="100",prob+-sd="100+-0"]:5.176488e-004[&length_mean=7.53334324e-004,length_median=5.17648800e-004,length_95%HPD={2.69634800e-008,2.29287600e-003}])[&prob=7.59216052e-001,prob_stddev=4.24235786e-003,prob_range={7.56216252e-001,7.62215852e-001},prob(percent)="76",prob+-sd="76+-0"]:1.142000e-003[&length_mean=1.38097401e-003,length_median=1.14200000e-003,length_95%HPD={3.31918500e-008,3.43594300e-003}])[&prob=1.00000000e+000,prob_stddev=0.00000000e+000,prob_range={1.00000000e+000,1.00000000e+000},prob(percent)="100",prob+-sd="100+-0"]:8.137849e-003[&length_mean=8.47252784e-003,length_median=8.13784900e-003,length_95%HPD={2.89578200e-003,1.48276600e-002}])[&prob=9.97166856e-001,prob_stddev=9.89883501e-004,prob_range={9.96466902e-001,9.97866809e-001},prob(percent)="100",prob+-sd="100+-0"]:2.513503e-002[&length_mean=2.57564765e-002,length_median=2.51350300e-002,length_95%HPD={8.79324900e-003,4.55366200e-002}],((8[&prob=1.00000000e+000,prob_stddev=0.00000000e+000,prob_range={1.00000000e+000,1.00000000e+000},prob(percent)="100",prob+-sd="100+-0"]:8.797532e-003[&length_mean=9.07255811e-003,length_median=8.79753200e-003,length_95%HPD={3.47318400e-003,1.49193800e-002}],(9[&prob=1.00000000e+000,prob_stddev=0.00000000e+000,prob_range={1.00000000e+000,1.00000000e+000},prob(percent)="100",prob+-sd="100+-0"]:7.433512e-003[&length_mean=7.71366716e-003,length_median=7.43351200e-003,length_95%HPD={2.92421300e-003,1.30016300e-002}],(10[&prob=1.00000000e+000,prob_stddev=0.00000000e+000,prob_range={1.00000000e+000,1.00000000e+000},prob(percent)="100",prob+-sd="100+-0"]:1.277217e-003[&length_mean=1.51751632e-003,length_median=1.27721700e-003,length_95%HPD={3.43108600e-005,3.67192700e-003}],11[&prob=1.00000000e+000,prob_stddev=0.00000000e+000,prob_range={1.00000000e+000,1.00000000e+000},prob(percent)="100",prob+-sd="100+-0"]:5.176488e-004[&length_mean=7.49955634e-004,length_median=5.17648800e-004,length_95%HPD={5.42320200e-008,2.23015000e-003}])[&prob=1.00000000e+000,prob_stddev=0.00000000e+000,prob_range={1.00000000e+000,1.00000000e+000},prob(percent)="100",prob+-sd="100+-0"]:5.859405e-003[&length_mean=6.14953189e-003,length_median=5.85940500e-003,length_95%HPD={2.08655000e-003,1.08818800e-002}])[&prob=1.00000000e+000,prob_stddev=0.00000000e+000,prob_range={1.00000000e+000,1.00000000e+000},prob(percent)="100",prob+-sd="100+-0"]:7.922146e-003[&length_mean=8.20566814e-003,length_median=7.92214600e-003,length_95%HPD={3.29389600e-003,1.39594500e-002}])[&prob=9.99766682e-001,prob_stddev=4.71373096e-005,prob_range={9.99733351e-001,9.99800013e-001},prob(percent)="100",prob+-sd="100+-0"]:1.183437e-002[&length_mean=1.21463694e-002,length_median=1.18343700e-002,length_95%HPD={5.07468700e-003,1.97344000e-002}],(23[&prob=1.00000000e+000,prob_stddev=0.00000000e+000,prob_range={1.00000000e+000,1.00000000e+000},prob(percent)="100",prob+-sd="100+-0"]:1.252964e-003[&length_mean=1.50210053e-003,length_median=1.25296400e-003,length_95%HPD={2.73766700e-005,3.57165300e-003}],(24[&prob=1.00000000e+000,prob_stddev=0.00000000e+000,prob_range={1.00000000e+000,1.00000000e+000},prob(percent)="100",prob+-sd="100+-0"]:1.269937e-003[&length_mean=1.50714379e-003,length_median=1.26993700e-003,length_95%HPD={2.05180700e-005,3.58740200e-003}],25[&prob=1.00000000e+000,prob_stddev=0.00000000e+000,prob_range={1.00000000e+000,1.00000000e+000},prob(percent)="100",prob+-sd="100+-0"]:1.250610e-003[&length_mean=1.49440635e-003,length_median=1.25061000e-003,length_95%HPD={1.50129000e-005,3.58576800e-003}])[&prob=3.36244250e-001,prob_stddev=6.03357563e-003,prob_range={3.31977868e-001,3.40510633e-001},prob(percent)="34",prob+-sd="34+-1"]:5.276794e-004[&length_mean=7.71209686e-004,length_median=5.27679400e-004,length_95%HPD={1.16182200e-007,2.27671900e-003}])[&prob=1.00000000e+000,prob_stddev=0.00000000e+000,prob_range={1.00000000e+000,1.00000000e+000},prob(percent)="100",prob+-sd="100+-0"]:1.578059e-002[&length_mean=1.61485823e-002,length_median=1.57805900e-002,length_95%HPD={8.29071300e-003,2.50896800e-002}])[&prob=9.98466769e-001,prob_stddev=2.82823858e-004,prob_range={9.98266782e-001,9.98666756e-001},prob(percent)="100",prob+-sd="100+-0"]:2.863524e-002[&length_mean=2.91172143e-002,length_median=2.86352400e-002,length_95%HPD={1.11777600e-002,4.85550100e-002}])[&prob=1.00000000e+000,prob_stddev=0.00000000e+000,prob_range={1.00000000e+000,1.00000000e+000},prob(percent)="100",prob+-sd="100+-0"]:3.656587e-001[&length_mean=3.68634916e-001,length_median=3.65658700e-001,length_95%HPD={2.91257500e-001,4.49469400e-001}],(27[&prob=1.00000000e+000,prob_stddev=0.00000000e+000,prob_range={1.00000000e+000,1.00000000e+000},prob(percent)="100",prob+-sd="100+-0"]:5.157622e-002[&length_mean=5.21857394e-002,length_median=5.15762200e-002,length_95%HPD={3.41114800e-002,7.04641500e-002}],28[&prob=1.00000000e+000,prob_stddev=0.00000000e+000,prob_range={1.00000000e+000,1.00000000e+000},prob(percent)="100",prob+-sd="100+-0"]:1.434257e-001[&length_mean=1.44456591e-001,length_median=1.43425700e-001,length_95%HPD={1.12995400e-001,1.77581000e-001}])[&prob=9.92633824e-001,prob_stddev=2.35686548e-004,prob_range={9.92467169e-001,9.92800480e-001},prob(percent)="99",prob+-sd="99+-0"]:2.007134e-002[&length_mean=2.05568721e-002,length_median=2.00713400e-002,length_95%HPD={5.72208700e-003,3.62037500e-002}])[&prob=5.56562896e-001,prob_stddev=4.24235786e-003,prob_range={5.53563096e-001,5.59562696e-001},prob(percent)="56",prob+-sd="56+-0"]:7.752308e-003[&length_mean=8.60088888e-003,length_median=7.75230800e-003,length_95%HPD={3.44668300e-006,1.90374800e-002}]);
end;
