# Supplementary material for: Two new species and the molecular phylogeography of the freshwater crab genus Bottapotamon (Crustacea: Decapoda: Brachyura: Potamidae)
Source: PeerJ. 2019 Nov 15;7:e7980. doi: 10.7717/peerj.7980 (PMC6859911; doi:10.7717/peerj.7980)
Supplement: Supplemental Information 6 [file peerj-07-7980-s006.tree]

#NEXUS
begin taxa;
	dimensions ntax=55;
	taxlabels
	Bcz1[&!name="B.chenzhouense"]
	Bcz2[&!name="B.chenzhouense"]
	Bes1[&!name="B.engelhardti"]
	Bes2[&!name="B.engelhardti"]
	Bes3[&!name="B.engelhardti"]
	Bes4[&!name="B.engelhardti"]
	Bes5[&!name="B.engelhardti"]
	Bfj1[&!name="B.fukiense"]
	Bfj2[&!name="B.fukiense"]
	Bfj3[&!name="B.fukiense"]
	Bfj4[&!name="B.fukiense"]
	Blc1[&!name="B.lingchuanense"]
	Blc2[&!name="B.lingchuanense"]
	Blc3[&!name="B.lingchuanense"]
	Blx1[&!name="B.luxiense"]
	Blx2[&!name="B.luxiense"]
	Bna1[&!name="B.nanan"]
	Bna2[&!name="B.nanan"]
	Bna3[&!name="B.nanan"]
	Bna4[&!name="B.nanan"]
	Bna5[&!name="B.nanan"]
	Bna6[&!name="B.nanan"]
	Byx1[&!name="B.youxiense"]
	Byx2[&!name="B.youxiense"]
	Byx3[&!name="B.youxiense"]
	Callinectes_bocourti[&!name="Callinectes bocourti"]
	Callinectes_sapidus[&!name="Callinectes sapidus"]
	Candidiopotamon_rathbunae[&!name="Candidiopotamon rathbunae"]
	Charybdis_feriata[&!name="Charybdis feriata"]
	Charybdis_rathbuni[&!name="Charybdis rathbuni"]
	Charybdis_vadorum[&!name="Charybdis vadorum"]
	Chasmagnathus_convexus_CC1[&!name="Chasmagnathus convexus"]
	Geothelphusa_dehaani[&!name="Geothelphusa dehaani"]
	Geothelphusa_minei_GMN12[&!name="Geothelphusa minei"]
	Geothelphusa_tali_GCD22[&!name="Geothelphusa tail"]
	Helicana_doerjesi_HD1[&!name="Helicana doerjesi"]
	Helicana_japonica_HJ1[&!name="Helicana japonica"]
	Helicana_wuana_HW1[&!name="Helicana wuana"]
	Helice_formosensis_HLT1[&!name="Helice formosensis"]
	Helice_tientsinensis_HLT5[&!name="Helice tientsinensis"]
	Helice_tridens_HTR1[&!name="Helice tridens"]
	Himalayapotamon_atkinsonianum[&!name="Himalayapotamon atkinsonianum"]
	Huananpotamon_angulatum_1313[&!name="Huananpotamon angulatum"]
	Huananpotamon_nanchengense_HUN[&!name="Huananpotamon nanchengense"]
	Johora_counsilmani[&!name="Johora counsilmani"]
	Johora_gapensis[&!name="Johora gapensis"]
	Johora_intermedia[&!name="Johora intermedia"]
	Nanhaipotamon_wenzhouense_1313[&!name="Nanhaipotamon wenzhouense"]
	Nanhaipotamon_yongchuense_05104[&!name="Nanhaipotamon yongchunense"]
	Portunus_trituberculatus[&!name="Poryunus trituberculatus"]
	Ryukyum_yaeyamense[&!name="Ryukyum yaeyamense"]
	Somanniathelphusa_amoyensis_TW4[&!name="Somanniathelphusa amoyensis"]
	Somanniathelphusa_taiwanensis_T1[&!name="Somanniathelphusa taiwanensis"]
	Somanniathelphusa_taiwanensis_T2[&!name="Somanniathelphusa taiwanensis"]
	Somanniathelphusa_taiwanensis_T3[&!name="Somanniathelphusa taiwanensis"]
;
end;
begin trees;
	tree TREE1 = [&R] ((((Portunus_trituberculatus[&length_range={4.683327657032425,10.015297257722656},height_95%_HPD={0.0,7.105427357601002E-15},rate_95%_HPD={0.017999799148307183,0.027950902385148944},length_95%_HPD={5.690283978203096,8.500482879390626},rate=0.023030986372435905,length=7.1021757645231265,rate_median=0.022828061326214025,length_median=7.0795825850199385,height_median=3.552713678800…
end;
begin figtree;
	set appearance.backgroundColorAttribute="Default";
	set appearance.backgroundColour=#ffffff;
	set appearance.branchColorAttribute="User selection";
	set appearance.branchColorGradient=false;
	set appearance.branchLineWidth=2.0;
	set appearance.branchMinLineWidth=0.0;
	set appearance.branchWidthAttribute="Fixed";
	set appearance.foregroundColour=#000000;
	set appearance.hilightingGradient=false;
	set appearance.selectionColour=#2d3680;
	set branchLabels.colorAttribute="User selection";
	set branchLabels.displayAttribute="Branch times";
	set branchLabels.fontName="sansserif";
	set branchLabels.fontSize=8;
	set branchLabels.fontStyle=0;
	set branchLabels.isShown=false;
	set branchLabels.significantDigits=4;
	set layout.expansion=0;
	set layout.layoutType="RECTILINEAR";
	set layout.zoom=0;
	set legend.attribute="height";
	set legend.fontSize=10.0;
	set legend.isShown=false;
	set legend.significantDigits=4;
	set nodeBars.barWidth=4.0;
	set nodeBars.displayAttribute="height_95%_HPD";
	set nodeBars.isShown=false;
	set nodeLabels.colorAttribute="User selection";
	set nodeLabels.displayAttribute="Node ages";
	set nodeLabels.fontName="sansserif";
	set nodeLabels.fontSize=15;
	set nodeLabels.fontStyle=0;
	set nodeLabels.isShown=true;
	set nodeLabels.significantDigits=4;
	set nodeShape.colourAttribute="User selection";
	set nodeShape.isShown=false;
	set nodeShape.minSize=10.0;
	set nodeShape.scaleType=Width;
	set nodeShape.shapeType=Circle;
	set nodeShape.size=4.0;
	set nodeShape.sizeAttribute="Fixed";
	set polarLayout.alignTipLabels=false;
	set polarLayout.angularRange=0;
	set polarLayout.rootAngle=0;
	set polarLayout.rootLength=100;
	set polarLayout.showRoot=true;
	set radialLayout.spread=0.0;
	set rectilinearLayout.alignTipLabels=false;
	set rectilinearLayout.curvature=0;
	set rectilinearLayout.rootLength=6915;
	set scale.offsetAge=0.0;
	set scale.rootAge=1.0;
	set scale.scaleFactor=1.0;
	set scale.scaleRoot=false;
	set scaleAxis.automaticScale=true;
	set scaleAxis.fontSize=8.0;
	set scaleAxis.isShown=false;
	set scaleAxis.lineWidth=1.0;
	set scaleAxis.majorTicks=1.0;
	set scaleAxis.origin=0.0;
	set scaleAxis.reverseAxis=false;
	set scaleAxis.showGrid=true;
	set scaleBar.automaticScale=true;
	set scaleBar.fontSize=26.0;
	set scaleBar.isShown=true;
	set scaleBar.lineWidth=5.0;
	set scaleBar.scaleRange=3.0;
	set tipLabels.colorAttribute="User selection";
	set tipLabels.displayAttribute="Names";
	set tipLabels.fontName="sansserif";
	set tipLabels.fontSize=18;
	set tipLabels.fontStyle=0;
	set tipLabels.isShown=true;
	set tipLabels.significantDigits=14;
	set trees.order=false;
	set trees.orderType="increasing";
	set trees.rooting=false;
	set trees.rootingType="User Selection";
	set trees.transform=false;
	set trees.transformType="cladogram";
end;
